# Supplementary material for: {2,2′-[Ethane-1,2-diylbis(nitrilo­methan­yl­yl­idene)]diphenolato}(iso­propano­lato)aluminium di­chloro­methane hemisolvate
Source: Acta Crystallogr Sect E Struct Rep Online. 2013 Nov 6;69(Pt 12):m631–2. doi: 10.1107/S1600536813029644 (PMC3884978; doi:10.1107/S1600536813029644)
Supplement: Supplementary file 1 [file e-69-0m631-sup1.cif]

##############################################################################
#                                                                            #
# This CIF contains the data in a paper accepted for publication in          #
# Acta Crystallographica Section E. It conforms to the requirements of       #
# Notes for Authors for Acta Crystallographica Section E, and has been       #
# peer reviewed under the auspices of the IUCr Commission on Journals.       #
#                                                                            #
# Full details of the Crystallographic Information File format               #
# are given in the paper "The Crystallographic Information File (CIF):       #
# a New Standard Archive File for Crystallography" by S. R. Hall, F. H.      #
# Allen and I. D. Brown [Acta Cryst. (1991), A47, 655-685].                  #
#                                                                            #
# The current version of the core CIF dictionary is obtainable from          #
# ftp://ftp.iucr.org/pub/cif_core.dic.                                       #
#                                                                            #
# Software is freely available for graphical display of the structure(s)     #
# in this CIF. For information consult the CIF software page                 #
# http://www.iucr.org/resources/cif/software.                                #
#                                                                            #
# This file may be used for bona fide research purposes within the           #
# scientific community so long as proper attribution is given to the journal # 
# article from which it was obtained.                                        #
#                                                                            #
##############################################################################
data_I
_audit_creation_method     SHELXL-97
_journal_date_recd_electronic     2013-10-18
_journal_date_accepted     2013-10-28
_journal_name_full     'Acta Crystallographica, Section E'
_journal_year     2013
_journal_volume     69
_journal_issue     12
_journal_page_first     m631
_journal_page_last     m632
_journal_paper_category     QM
_journal_paper_doi     10.1107/S1600536813029644
_journal_coeditor_code     FK2075
_publ_contact_author_name     'Andrei V. Churakov'
_publ_contact_author_address
;
Institute of General and Inorganic Chemistry,
Russian Academy of Sciences,
Leninskii prosp. 31, Moscow 119991, Russian Federation
;
_publ_contact_author_email     'churakov@igic.ras.ru'
_publ_contact_author_fax     '+7-495-9541279'
_publ_contact_author_phone     '+7-495-9521803'
_publ_section_title
;\
{2,2'-[Ethane-1,2-diylbis(nitrilomethanylylidene)]diphenolato}(isopropanolato)\
aluminium dichloromethane hemisolvate
;
loop_
    _publ_author_name
    _publ_author_footnote
    _publ_author_address
    'Zaitsev, Kirill V.' .
;
Department of Chemistry, M.V. Lomonosov Moscow State University,
Leninskie Gory 1/3, Moscow 119991, Russian Federation
;
    'Kuchuk, Ekaterina A.' .
;
Department of Chemistry, M.V. Lomonosov Moscow State University,
Leninskie Gory 1/3, Moscow 119991, Russian Federation
;
    'Karlov, Sergey S.' .
;
Department of Chemistry, M.V. Lomonosov Moscow State University,
Leninskie Gory 1/3, Moscow 119991, Russian Federation
;
    'Zaitseva, Galina S.' .
;
Department of Chemistry, M.V. Lomonosov Moscow State University,
Leninskie Gory 1/3, Moscow 119991, Russian Federation
;
    'Churakov, Andrei V.' .
;
Institute of General and Inorganic Chemistry,
Russian Academy of Sciences,
Leninskii prosp. 31, Moscow 119991, Russian Federation
;
_database_code_depnum_ccdc_archive     'CCDC 969040'
_chemical_name_systematic
;\
{2,2'-[Ethane-1,2-\
diylbis(nitrilomethanylylidene)]diphenolato}(isopropanolato)aluminium
dichloromethane hemisolvate
;
_chemical_name_common     ?
_chemical_formula_moiety     'C19 H21 Al N2 O3, 0.5(C H2 Cl2)'
_chemical_formula_sum     'C19.5 H22 Al Cl N2 O3'
_chemical_formula_iupac     '[Al (C16 H14 N2 O2) (C3 H7 O)], 0.5C H2 Cl2'
_chemical_formula_weight     394.82
_chemical_melting_point     ?
_symmetry_cell_setting     orthorhombic
_symmetry_space_group_name_H-M     'F d d 2'
_symmetry_space_group_name_Hall     'F 2 -2d'
loop_
    _symmetry_equiv_pos_as_xyz
    'x, y, z'
    '-x, -y, z'
    'x+1/4, -y+1/4, z+1/4'
    '-x+1/4, y+1/4, z+1/4'
    'x, y+1/2, z+1/2'
    '-x, -y+1/2, z+1/2'
    'x+1/4, -y+3/4, z+3/4'
    '-x+1/4, y+3/4, z+3/4'
    'x+1/2, y, z+1/2'
    '-x+1/2, -y, z+1/2'
    'x+3/4, -y+1/4, z+3/4'
    '-x+3/4, y+1/4, z+3/4'
    'x+1/2, y+1/2, z'
    '-x+1/2, -y+1/2, z'
    'x+3/4, -y+3/4, z+1/4'
    '-x+3/4, y+3/4, z+1/4'
_cell_length_a     24.427(3)
_cell_length_b     30.875(4)
_cell_length_c     10.0956(13)
_cell_angle_alpha     90.00
_cell_angle_beta     90.00
_cell_angle_gamma     90.00
_cell_volume     7614.0(16)
_cell_formula_units_Z     16
_cell_measurement_reflns_used     4106
_cell_measurement_theta_min     2.280
_cell_measurement_theta_max     25.590
_cell_measurement_temperature     173(2)
_exptl_crystal_description     plate
_exptl_crystal_colour     colourless
_exptl_crystal_size_max     0.25
_exptl_crystal_size_mid     0.15
_exptl_crystal_size_min     0.04
_exptl_crystal_density_diffrn     1.378
_exptl_crystal_density_meas     ?
_exptl_crystal_density_method     'not measured'
_exptl_crystal_F_000     3312
_exptl_absorpt_coefficient_mu     0.269
_exptl_absorpt_correction_type     multi-scan
_exptl_absorpt_process_details     '(SADABS; Bruker, 2008)'
_exptl_absorpt_correction_T_min     0.9357
_exptl_absorpt_correction_T_max     0.9893
_exptl_special_details     ?
_diffrn_ambient_temperature     173(2)
_diffrn_radiation_type     MoK\a
_diffrn_radiation_wavelength     0.71073
_diffrn_radiation_source     'fine-focus sealed tube'
_diffrn_radiation_monochromator     graphite
_diffrn_measurement_device_type     'Bruker SMART APEXII'
_diffrn_measurement_method     \w
_diffrn_detector_area_resol_mean     ?
_diffrn_reflns_number     13794
_diffrn_reflns_av_R_equivalents     0.0323
_diffrn_reflns_av_sigmaI/netI     0.0335
_diffrn_reflns_theta_min     2.28
_diffrn_reflns_theta_max     26.99
_diffrn_reflns_theta_full     26.99
_diffrn_measured_fraction_theta_max     1.000
_diffrn_measured_fraction_theta_full     1.000
_diffrn_reflns_limit_h_min     -31
_diffrn_reflns_limit_h_max     31
_diffrn_reflns_limit_k_min     -39
_diffrn_reflns_limit_k_max     39
_diffrn_reflns_limit_l_min     -12
_diffrn_reflns_limit_l_max     12
_diffrn_standards_number     0
_diffrn_standards_interval_count     ?
_diffrn_standards_interval_time     ?
_diffrn_standards_decay_%     ?
_refine_special_details
;
Refinement of <i>F</i>^2^ against ALL reflections. The weighted <i>R</i>-factor
<i>wR</i> and goodness of fit <i>S</i> are based on <i>F</i>^2^, conventional
<i>R</i>-factors <i>R</i> are based on <i>F</i>, with <i>F</i> set to zero for
negative <i>F</i>^2^. The threshold expression of <i>F</i>^2^ >
\s(<i>F</i>^2^) is used only for calculating <i>R</i>-factors(gt) <i>etc</i>.
and is not relevant to the choice of reflections for refinement.
<i>R</i>-factors based on <i>F</i>^2^ are statistically about twice as large
as those based on <i>F</i>, and <i>R</i>- factors based on ALL data will be
even larger.
;
_reflns_number_total     4069
_reflns_number_gt     3687
_reflns_threshold_expression     I>2\s(I)
_refine_ls_structure_factor_coef     Fsqd
_refine_ls_matrix_type     full
_refine_ls_R_factor_all     0.0397
_refine_ls_R_factor_gt     0.0337
_refine_ls_wR_factor_gt     0.0780
_refine_ls_wR_factor_ref     0.0812
_refine_ls_goodness_of_fit_ref     1.043
_refine_ls_restrained_S_all     1.042
_refine_ls_number_reflns     4069
_refine_ls_number_parameters     242
_refine_ls_number_restraints     1
_refine_ls_hydrogen_treatment     constr
_refine_ls_weighting_scheme     calc
_refine_ls_weighting_details
         'calc w=1/[\s^2^(Fo^2^)+(0.0417P)^2^+4.1450P] where P=(Fo^2^+2Fc^2^)/3'
_atom_sites_solution_hydrogens     geom
_atom_sites_solution_primary     direct
_atom_sites_solution_secondary     difmap
_refine_ls_shift/su_max     0.001
_refine_ls_shift/su_mean     0.000
_refine_diff_density_max     0.323
_refine_diff_density_min     -0.324
_refine_ls_extinction_method     none
_refine_ls_extinction_coef     ?
_refine_ls_abs_structure_details     'Flack (1983), 1872 Friedel pairs'
_refine_ls_abs_structure_Flack     -0.09(7)
loop_
    _atom_type_symbol
    _atom_type_description
    _atom_type_scat_dispersion_real
    _atom_type_scat_dispersion_imag
    _atom_type_scat_source
    'C' 'C' 0.0033 0.0016
                         'International Tables Vol C Tables 4.2.6.8 and 6.1.1.4'
    'H' 'H' 0.0000 0.0000
                         'International Tables Vol C Tables 4.2.6.8 and 6.1.1.4'
    'N' 'N' 0.0061 0.0033
                         'International Tables Vol C Tables 4.2.6.8 and 6.1.1.4'
    'O' 'O' 0.0106 0.0060
                         'International Tables Vol C Tables 4.2.6.8 and 6.1.1.4'
    'Al' 'Al' 0.0645 0.0514
                         'International Tables Vol C Tables 4.2.6.8 and 6.1.1.4'
    'Cl' 'Cl' 0.1484 0.1585
                         'International Tables Vol C Tables 4.2.6.8 and 6.1.1.4'
_computing_data_collection     '<i>APEX2</i> (Bruker, 2008)'
_computing_cell_refinement     'SAINT (Bruker, 2008)'
_computing_data_reduction     'SAINT (Bruker, 2008)'
_computing_structure_solution     'SHELXTL (Sheldrick, 2008)'
_computing_structure_refinement     'SHELXTL (Sheldrick, 2008)'
_computing_molecular_graphics     'SHELXTL (Sheldrick, 2008)'
_computing_publication_material     'SHELXTL (Sheldrick, 2008)'
loop_
    _atom_site_type_symbol
    _atom_site_label
    _atom_site_fract_x
    _atom_site_fract_y
    _atom_site_fract_z
    _atom_site_U_iso_or_equiv
    _atom_site_adp_type
    _atom_site_calc_flag
    _atom_site_refinement_flags
    _atom_site_occupancy
    _atom_site_symmetry_multiplicity
    _atom_site_disorder_assembly
    _atom_site_disorder_group
    Al Al1 0.80543(2) 0.339391(17) 0.48762(6) 0.02073(13) Uani d . 1 1 . .
    O O1 0.83307(5) 0.32093(4) 0.64267(15) 0.0274(3) Uani d . 1 1 . .
    O O2 0.74619(5) 0.30520(4) 0.51299(14) 0.0244(3) Uani d . 1 1 . .
    O O3 0.77795(5) 0.39121(4) 0.50117(16) 0.0280(3) Uani d . 1 1 . .
    N N1 0.88207(6) 0.35385(5) 0.42972(17) 0.0233(4) Uani d . 1 1 . .
    N N2 0.80155(6) 0.32532(5) 0.29380(17) 0.0237(4) Uani d . 1 1 . .
    C C1 0.80382(8) 0.43157(6) 0.5214(2) 0.0265(4) Uani d . 1 1 . .
    H H1A 0.8401 0.4311 0.4756 0.032 Uiso calc R 1 1 . .
    C C2 0.76904(10) 0.46682(7) 0.4601(3) 0.0408(6) Uani d . 1 1 . .
    H H2A 0.7647 0.4612 0.3651 0.061 Uiso calc R 1 1 . .
    H H2B 0.7869 0.4949 0.4730 0.061 Uiso calc R 1 1 . .
    H H2C 0.7330 0.4671 0.5025 0.061 Uiso calc R 1 1 . .
    C C3 0.81316(11) 0.44040(8) 0.6673(3) 0.0438(6) Uani d . 1 1 . .
    H H3A 0.8334 0.4162 0.7066 0.066 Uiso calc R 1 1 . .
    H H3B 0.7778 0.4435 0.7120 0.066 Uiso calc R 1 1 . .
    H H3C 0.8343 0.4672 0.6774 0.066 Uiso calc R 1 1 . .
    C C11 0.88005(8) 0.32767(6) 0.7048(2) 0.0247(4) Uani d . 1 1 . .
    C C12 0.88427(9) 0.31743(7) 0.8386(2) 0.0332(5) Uani d . 1 1 . .
    H H12 0.8533 0.3063 0.8842 0.040 Uiso calc R 1 1 . .
    C C13 0.93293(9) 0.32316(7) 0.9064(3) 0.0366(5) Uani d . 1 1 . .
    H H13 0.9349 0.3161 0.9978 0.044 Uiso calc R 1 1 . .
    C C14 0.97909(9) 0.33922(7) 0.8422(3) 0.0350(5) Uani d . 1 1 . .
    H H14 1.0125 0.3426 0.8890 0.042 Uiso calc R 1 1 . .
    C C15 0.97586(9) 0.35001(7) 0.7114(3) 0.0328(5) Uani d . 1 1 . .
    H H15 1.0073 0.3612 0.6678 0.039 Uiso calc R 1 1 . .
    C C16 0.92665(8) 0.34479(6) 0.6396(2) 0.0261(4) Uani d . 1 1 . .
    C C17 0.92542(8) 0.35630(6) 0.5013(2) 0.0270(4) Uani d . 1 1 . .
    H H17 0.9583 0.3662 0.4610 0.032 Uiso calc R 1 1 . .
    C C18 0.88543(8) 0.36551(7) 0.2887(2) 0.0275(5) Uani d . 1 1 . .
    H H18A 0.9239 0.3644 0.2578 0.033 Uiso calc R 1 1 . .
    H H18B 0.8711 0.3951 0.2742 0.033 Uiso calc R 1 1 . .
    C C21 0.70533(7) 0.29526(6) 0.4337(2) 0.0212(4) Uani d . 1 1 . .
    C C22 0.65738(8) 0.27644(6) 0.4864(2) 0.0260(4) Uani d . 1 1 . .
    H H22 0.6560 0.2686 0.5773 0.031 Uiso calc R 1 1 . .
    C C23 0.61261(8) 0.26946(6) 0.4067(2) 0.0304(5) Uani d . 1 1 . .
    H H23 0.5805 0.2571 0.4442 0.036 Uiso calc R 1 1 . .
    C C24 0.61294(9) 0.27991(7) 0.2725(2) 0.0356(5) Uani d . 1 1 . .
    H H24 0.5809 0.2767 0.2200 0.043 Uiso calc R 1 1 . .
    C C25 0.66070(9) 0.29500(7) 0.2186(2) 0.0346(5) Uani d . 1 1 . .
    H H25 0.6622 0.3008 0.1262 0.041 Uiso calc R 1 1 . .
    C C26 0.70752(8) 0.30217(6) 0.2965(2) 0.0270(4) Uani d . 1 1 . .
    C C27 0.75757(8) 0.31427(6) 0.2327(2) 0.0269(4) Uani d . 1 1 . .
    H H27 0.7583 0.3141 0.1387 0.032 Uiso calc R 1 1 . .
    C C28 0.85114(8) 0.33286(7) 0.2152(2) 0.0293(4) Uani d . 1 1 . .
    H H28A 0.8413 0.3441 0.1264 0.035 Uiso calc R 1 1 . .
    H H28B 0.8717 0.3055 0.2038 0.035 Uiso calc R 1 1 . .
    Cl Cl1 0.96134(3) 0.46418(3) 0.61765(8) 0.0636(2) Uani d . 1 1 . .
    C C4 1.0000 0.5000 0.5209(3) 0.0304(7) Uani d S 1 2 . .
    H H4 0.9758 0.5163 0.4650 0.036 Uiso d R 1 1 . .
loop_
    _atom_site_aniso_label
    _atom_site_aniso_U_11
    _atom_site_aniso_U_22
    _atom_site_aniso_U_33
    _atom_site_aniso_U_12
    _atom_site_aniso_U_13
    _atom_site_aniso_U_23
    Al1 0.0173(2) 0.0212(3) 0.0238(3) -0.0013(2) 0.0013(2) 0.0001(2)
    O1 0.0219(7) 0.0353(8) 0.0249(8) -0.0063(6) -0.0031(6) 0.0037(6)
    O2 0.0216(6) 0.0264(6) 0.0252(8) -0.0046(5) -0.0003(6) 0.0029(6)
    O3 0.0210(6) 0.0211(6) 0.0418(9) -0.0013(5) 0.0022(7) -0.0033(7)
    N1 0.0209(8) 0.0223(8) 0.0266(9) -0.0007(6) 0.0031(7) 0.0016(7)
    N2 0.0232(8) 0.0241(8) 0.0238(9) -0.0005(6) 0.0037(7) 0.0019(7)
    C1 0.0222(9) 0.0229(9) 0.0344(12) -0.0023(7) 0.0027(9) -0.0023(8)
    C2 0.0459(13) 0.0263(10) 0.0502(17) 0.0013(9) -0.0088(12) -0.0008(10)
    C3 0.0522(15) 0.0374(12) 0.0416(15) -0.0125(11) -0.0065(12) -0.0009(11)
    C11 0.0232(9) 0.0233(9) 0.0276(12) 0.0007(8) -0.0031(8) -0.0012(8)
    C12 0.0300(11) 0.0373(12) 0.0321(13) -0.0002(9) -0.0016(9) 0.0001(10)
    C13 0.0365(12) 0.0431(13) 0.0301(13) 0.0050(10) -0.0075(10) -0.0040(10)
    C14 0.0272(11) 0.0368(12) 0.0409(14) 0.0030(9) -0.0107(10) -0.0084(10)
    C15 0.0227(9) 0.0293(10) 0.0464(15) -0.0009(8) -0.0030(9) -0.0045(10)
    C16 0.0225(9) 0.0226(9) 0.0332(12) 0.0004(7) -0.0024(9) -0.0028(8)
    C17 0.0200(9) 0.0221(9) 0.0390(13) -0.0003(7) 0.0039(9) 0.0003(9)
    C18 0.0214(10) 0.0280(10) 0.0330(12) -0.0003(8) 0.0063(9) 0.0068(9)
    C21 0.0205(9) 0.0157(8) 0.0275(10) 0.0022(7) -0.0015(8) -0.0005(7)
    C22 0.0271(10) 0.0207(9) 0.0302(11) -0.0002(7) 0.0022(10) -0.0006(9)
    C23 0.0222(10) 0.0257(10) 0.0433(14) -0.0029(8) 0.0033(10) -0.0030(9)
    C24 0.0243(10) 0.0413(12) 0.0411(14) -0.0034(9) -0.0088(10) -0.0027(10)
    C25 0.0309(11) 0.0429(12) 0.0299(12) -0.0047(9) -0.0059(10) 0.0020(10)
    C26 0.0268(10) 0.0268(10) 0.0273(12) -0.0015(8) -0.0016(9) -0.0002(8)
    C27 0.0280(10) 0.0300(10) 0.0228(11) -0.0008(8) 0.0009(9) 0.0001(9)
    C28 0.0272(10) 0.0327(10) 0.0280(12) 0.0020(8) 0.0064(9) 0.0044(9)
    Cl1 0.0662(4) 0.0686(4) 0.0559(5) -0.0116(4) 0.0136(4) 0.0262(4)
    C4 0.0347(16) 0.0328(15) 0.0236(16) -0.0003(12) 0.000 0.000
_geom_special_details
;
All e.s.d.'s (except the e.s.d. in the dihedral angle between two l.s. planes)
are estimated using the full covariance matrix. The cell e.s.d.'s are taken
into account individually in the estimation of e.s.d.'s in distances, angles
and torsion angles; correlations between e.s.d.'s in cell parameters are only
used when they are defined by crystal symmetry. An approximate (isotropic)
treatment of cell e.s.d.'s is used for estimating e.s.d.'s involving l.s.
planes.
;
loop_
    _geom_bond_atom_site_label_1
    _geom_bond_atom_site_label_2
    _geom_bond_site_symmetry_2
    _geom_bond_distance
    _geom_bond_publ_flag
    Al1 O3 . 1.7404(14) ?
    Al1 O1 . 1.7974(15) ?
    Al1 O2 . 1.8094(14) ?
    Al1 N2 . 2.0066(18) ?
    Al1 N1 . 2.0115(17) ?
    O1 C11 . 1.324(2) ?
    O2 C21 . 1.315(2) ?
    O3 C1 . 1.412(2) ?
    N1 C17 . 1.284(3) ?
    N1 C18 . 1.471(3) ?
    N2 C27 . 1.285(3) ?
    N2 C28 . 1.467(2) ?
    C1 C2 . 1.513(3) ?
    C1 C3 . 1.515(3) ?
    C1 H1A . 1.0000 ?
    C2 H2A . 0.9800 ?
    C2 H2B . 0.9800 ?
    C2 H2C . 0.9800 ?
    C3 H3A . 0.9800 ?
    C3 H3B . 0.9800 ?
    C3 H3C . 0.9800 ?
    C11 C12 . 1.392(3) ?
    C11 C16 . 1.417(3) ?
    C12 C13 . 1.383(3) ?
    C12 H12 . 0.9500 ?
    C13 C14 . 1.392(3) ?
    C13 H13 . 0.9500 ?
    C14 C15 . 1.363(4) ?
    C14 H14 . 0.9500 ?
    C15 C16 . 1.413(3) ?
    C15 H15 . 0.9500 ?
    C16 C17 . 1.442(3) ?
    C17 H17 . 0.9500 ?
    C18 C28 . 1.506(3) ?
    C18 H18A . 0.9900 ?
    C18 H18B . 0.9900 ?
    C21 C26 . 1.403(3) ?
    C21 C22 . 1.412(3) ?
    C22 C23 . 1.375(3) ?
    C22 H22 . 0.9500 ?
    C23 C24 . 1.392(3) ?
    C23 H23 . 0.9500 ?
    C24 C25 . 1.369(3) ?
    C24 H24 . 0.9500 ?
    C25 C26 . 1.406(3) ?
    C25 H25 . 0.9500 ?
    C26 C27 . 1.431(3) ?
    C27 H27 . 0.9500 ?
    C28 H28A . 0.9900 ?
    C28 H28B . 0.9900 ?
    Cl1 C4 . 1.7521(19) ?
    C4 Cl1 2_765 1.7520(19) ?
    C4 H4 . 0.9600 ?
loop_
    _geom_angle_atom_site_label_1
    _geom_angle_atom_site_label_2
    _geom_angle_atom_site_label_3
    _geom_angle_site_symmetry_1
    _geom_angle_site_symmetry_3
    _geom_angle
    _geom_angle_publ_flag
    O3 Al1 O1 . . 111.59(8) ?
    O3 Al1 O2 . . 102.52(7) ?
    O1 Al1 O2 . . 89.55(7) ?
    O3 Al1 N2 . . 104.92(8) ?
    O1 Al1 N2 . . 142.97(7) ?
    O2 Al1 N2 . . 88.51(7) ?
    O3 Al1 N1 . . 100.24(7) ?
    O1 Al1 N1 . . 88.50(7) ?
    O2 Al1 N1 . . 156.20(7) ?
    N2 Al1 N1 . . 78.96(7) ?
    C11 O1 Al1 . . 133.47(13) ?
    C21 O2 Al1 . . 131.06(13) ?
    C1 O3 Al1 . . 130.54(12) ?
    C17 N1 C18 . . 118.95(17) ?
    C17 N1 Al1 . . 128.11(15) ?
    C18 N1 Al1 . . 112.80(13) ?
    C27 N2 C28 . . 118.22(18) ?
    C27 N2 Al1 . . 124.39(15) ?
    C28 N2 Al1 . . 117.03(13) ?
    O3 C1 C2 . . 108.93(17) ?
    O3 C1 C3 . . 111.52(18) ?
    C2 C1 C3 . . 110.63(19) ?
    O3 C1 H1A . . 108.6 ?
    C2 C1 H1A . . 108.6 ?
    C3 C1 H1A . . 108.6 ?
    C1 C2 H2A . . 109.5 ?
    C1 C2 H2B . . 109.5 ?
    H2A C2 H2B . . 109.5 ?
    C1 C2 H2C . . 109.5 ?
    H2A C2 H2C . . 109.5 ?
    H2B C2 H2C . . 109.5 ?
    C1 C3 H3A . . 109.5 ?
    C1 C3 H3B . . 109.5 ?
    H3A C3 H3B . . 109.5 ?
    C1 C3 H3C . . 109.5 ?
    H3A C3 H3C . . 109.5 ?
    H3B C3 H3C . . 109.5 ?
    O1 C11 C12 . . 119.22(19) ?
    O1 C11 C16 . . 122.36(19) ?
    C12 C11 C16 . . 118.41(19) ?
    C13 C12 C11 . . 121.0(2) ?
    C13 C12 H12 . . 119.5 ?
    C11 C12 H12 . . 119.5 ?
    C12 C13 C14 . . 120.8(2) ?
    C12 C13 H13 . . 119.6 ?
    C14 C13 H13 . . 119.6 ?
    C15 C14 C13 . . 119.4(2) ?
    C15 C14 H14 . . 120.3 ?
    C13 C14 H14 . . 120.3 ?
    C14 C15 C16 . . 121.2(2) ?
    C14 C15 H15 . . 119.4 ?
    C16 C15 H15 . . 119.4 ?
    C15 C16 C11 . . 119.2(2) ?
    C15 C16 C17 . . 119.13(19) ?
    C11 C16 C17 . . 121.66(18) ?
    N1 C17 C16 . . 123.21(18) ?
    N1 C17 H17 . . 118.4 ?
    C16 C17 H17 . . 118.4 ?
    N1 C18 C28 . . 106.40(16) ?
    N1 C18 H18A . . 110.4 ?
    C28 C18 H18A . . 110.4 ?
    N1 C18 H18B . . 110.4 ?
    C28 C18 H18B . . 110.4 ?
    H18A C18 H18B . . 108.6 ?
    O2 C21 C26 . . 122.43(17) ?
    O2 C21 C22 . . 119.78(18) ?
    C26 C21 C22 . . 117.78(18) ?
    C23 C22 C21 . . 120.3(2) ?
    C23 C22 H22 . . 119.9 ?
    C21 C22 H22 . . 119.9 ?
    C22 C23 C24 . . 121.9(2) ?
    C22 C23 H23 . . 119.0 ?
    C24 C23 H23 . . 119.0 ?
    C25 C24 C23 . . 118.1(2) ?
    C25 C24 H24 . . 121.0 ?
    C23 C24 H24 . . 121.0 ?
    C24 C25 C26 . . 121.6(2) ?
    C24 C25 H25 . . 119.2 ?
    C26 C25 H25 . . 119.2 ?
    C21 C26 C25 . . 119.85(19) ?
    C21 C26 C27 . . 121.08(19) ?
    C25 C26 C27 . . 119.0(2) ?
    N2 C27 C26 . . 124.6(2) ?
    N2 C27 H27 . . 117.7 ?
    C26 C27 H27 . . 117.7 ?
    N2 C28 C18 . . 107.38(17) ?
    N2 C28 H28A . . 110.2 ?
    C18 C28 H28A . . 110.2 ?
    N2 C28 H28B . . 110.2 ?
    C18 C28 H28B . . 110.2 ?
    H28A C28 H28B . . 108.5 ?
    Cl1 C4 Cl1 2_765 . 112.20(18) ?
    Cl1 C4 H4 2_765 . 109.3 ?
    Cl1 C4 H4 . . 109.0 ?
loop_
    _geom_hbond_atom_site_label_D
    _geom_hbond_atom_site_label_H
    _geom_hbond_atom_site_label_A
    _geom_hbond_site_symmetry_A
    _geom_hbond_distance_DH
    _geom_hbond_distance_HA
    _geom_hbond_distance_DA
    _geom_hbond_angle_DHA
    C1 H1A N1 . 1.00 2.64 3.204(3) 115.9
    C18 H18A O3 7_554 0.99 2.55 3.508(2) 163.0
    C4 H4 O1 12_654 0.96 2.33 3.2539(18) 160.4
_iucr_refine_instructions_details
;
TITL z in Fdd2
CELL 0.71073  24.4275  30.8748  10.0956  90.000  90.000  90.000
ZERR   16.00   0.0030   0.0038   0.0013   0.000   0.000   0.000
LATT -4
SYMM -X, -Y, Z
SYMM 0.25+X, 0.25-Y, 0.25+Z
SYMM 0.25-X, 0.25+Y, 0.25+Z
SFAC C H N O AL CL
UNIT 312 352 32 48 16 16
TEMP -100
SIZE .25 .15 .04
EQIV $1 0.25+X, 0.75-Y, -0.25+Z
EQIV $2 1.75-X, 0.25+Y, -0.25+Z
HTAB C1 N1
HTAB C18 O3_$1
HTAB C4 O1_$2
L.S. 10
BOND $H
ACTA
FMAP 2
PLAN 8
OMIT -2 54
OMIT 2 2 0
OMIT 9 17 -1
OMIT 0 12 8
OMIT 4 10 6
OMIT 16 12 -10
OMIT 9 15 -9
MPLA 4 O1 O2 N1 N2 AL1
WGHT    0.041700    4.145000
FVAR       0.03347
AL1   5    0.805428    0.339391    0.487624    11.00000    0.01728    0.02116 =
         0.02377    0.00008    0.00134   -0.00126
O1    4    0.833068    0.320930    0.642667    11.00000    0.02185    0.03533 =
         0.02488    0.00366   -0.00315   -0.00629
O2    4    0.746188    0.305201    0.512990    11.00000    0.02162    0.02643 =
         0.02524    0.00295   -0.00029   -0.00464
O3    4    0.777950    0.391209    0.501169    11.00000    0.02097    0.02107 =
         0.04182   -0.00326    0.00217   -0.00134
N1    3    0.882072    0.353846    0.429717    11.00000    0.02093    0.02232 =
         0.02656    0.00162    0.00305   -0.00072
N2    3    0.801551    0.325322    0.293803    11.00000    0.02319    0.02406 =
         0.02378    0.00187    0.00374   -0.00050
C1    1    0.803820    0.431567    0.521374    11.00000    0.02218    0.02294 =
         0.03442   -0.00227    0.00270   -0.00228
AFIX  13
H1A   2    0.840114    0.431140    0.475574    11.00000   -1.20000
AFIX   0
C2    1    0.769036    0.466817    0.460105    11.00000    0.04588    0.02633 =
         0.05024   -0.00084   -0.00876    0.00134
AFIX 137
H2A   2    0.764749    0.461225    0.365116    11.00000   -1.50000
H2B   2    0.786873    0.494935    0.472977    11.00000   -1.50000
H2C   2    0.732955    0.467124    0.502536    11.00000   -1.50000
AFIX   0
C3    1    0.813157    0.440405    0.667250    11.00000    0.05225    0.03745 =
         0.04162   -0.00086   -0.00649   -0.01249
AFIX 137
H3A   2    0.833433    0.416232    0.706636    11.00000   -1.50000
H3B   2    0.777780    0.443524    0.712028    11.00000   -1.50000
H3C   2    0.834297    0.467175    0.677447    11.00000   -1.50000
AFIX   0
C11   1    0.880047    0.327671    0.704757    11.00000    0.02319    0.02332 =
         0.02756   -0.00124   -0.00307    0.00068
C12   1    0.884271    0.317428    0.838643    11.00000    0.03005    0.03733 =
         0.03209    0.00013   -0.00159   -0.00017
AFIX  43
H12   2    0.853257    0.306332    0.884165    11.00000   -1.20000
AFIX   0
C13   1    0.932935    0.323164    0.906363    11.00000    0.03655    0.04315 =
         0.03010   -0.00403   -0.00750    0.00498
AFIX  43
H13   2    0.934889    0.316059    0.997799    11.00000   -1.20000
AFIX   0
C14   1    0.979093    0.339224    0.842151    11.00000    0.02718    0.03679 =
         0.04090   -0.00839   -0.01069    0.00299
AFIX  43
H14   2    1.012546    0.342641    0.888989    11.00000   -1.20000
AFIX   0
C15   1    0.975859    0.350007    0.711419    11.00000    0.02271    0.02928 =
         0.04644   -0.00447   -0.00305   -0.00086
AFIX  43
H15   2    1.007266    0.361230    0.667810    11.00000   -1.20000
AFIX   0
C16   1    0.926652    0.344793    0.639623    11.00000    0.02251    0.02263 =
         0.03316   -0.00279   -0.00238    0.00045
C17   1    0.925423    0.356296    0.501254    11.00000    0.01997    0.02209 =
         0.03902    0.00033    0.00386   -0.00032
AFIX  43
H17   2    0.958293    0.366172    0.461038    11.00000   -1.20000
AFIX   0
C18   1    0.885430    0.365507    0.288680    11.00000    0.02141    0.02800 =
         0.03305    0.00678    0.00630   -0.00034
AFIX  23
H18A  2    0.923870    0.364410    0.257794    11.00000   -1.20000
H18B  2    0.871135    0.395136    0.274205    11.00000   -1.20000
AFIX   0
C21   1    0.705331    0.295259    0.433749    11.00000    0.02050    0.01570 =
         0.02753   -0.00053   -0.00148    0.00219
C22   1    0.657375    0.276439    0.486409    11.00000    0.02713    0.02065 =
         0.03015   -0.00059    0.00217   -0.00015
AFIX  43
H22   2    0.656029    0.268563    0.577316    11.00000   -1.20000
AFIX   0
C23   1    0.612615    0.269461    0.406689    11.00000    0.02222    0.02571 =
         0.04330   -0.00295    0.00329   -0.00291
AFIX  43
H23   2    0.580526    0.257149    0.444225    11.00000   -1.20000
AFIX   0
C24   1    0.612939    0.279913    0.272530    11.00000    0.02427    0.04132 =
         0.04106   -0.00269   -0.00881   -0.00335
AFIX  43
H24   2    0.580947    0.276669    0.219951    11.00000   -1.20000
AFIX   0
C25   1    0.660696    0.295002    0.218567    11.00000    0.03092    0.04287 =
         0.02991    0.00201   -0.00590   -0.00469
AFIX  43
H25   2    0.662225    0.300766    0.126207    11.00000   -1.20000
AFIX   0
C26   1    0.707516    0.302172    0.296481    11.00000    0.02676    0.02678 =
         0.02733   -0.00016   -0.00163   -0.00147
C27   1    0.757568    0.314265    0.232737    11.00000    0.02796    0.03001 =
         0.02276    0.00011    0.00089   -0.00082
AFIX  43
H27   2    0.758325    0.314107    0.138656    11.00000   -1.20000
AFIX   0
C28   1    0.851138    0.332865    0.215151    11.00000    0.02716    0.03272 =
         0.02800    0.00436    0.00637    0.00204
AFIX  23
H28A  2    0.841345    0.344100    0.126414    11.00000   -1.20000
H28B  2    0.871707    0.305485    0.203848    11.00000   -1.20000
AFIX   0
CL1   6    0.961343    0.464180    0.617651    11.00000    0.06625    0.06858 =
         0.05588    0.02617    0.01356   -0.01155
C4    1    1.000000    0.500000    0.520857    10.50000    0.03474    0.03281 =
         0.02364    0.00000    0.00000   -0.00035
AFIX   3
H4    2    0.975760    0.516280    0.464966    11.00000   -1.20000
HKLF 4
REM  z in Fdd2
REM R1 =  0.0337 for   3687 Fo > 4sig(Fo)  and  0.0397 for all   4069 data
REM    242 parameters refined using      1 restraints
END
WGHT      0.0417      4.1467
REM Highest difference peak  0.323,  deepest hole -0.324,  1-sigma level  0.040
Q1    1   0.9631  0.4828  0.6756  11.00000  0.05    0.32
Q2    1   0.7693  0.3254  0.4948  11.00000  0.05    0.27
Q3    1   0.8503  0.3468  0.4500  11.00000  0.05    0.18
Q4    1   0.9440  0.3564  0.6808  11.00000  0.05    0.17
Q5    1   0.6758  0.3110  0.2547  11.00000  0.05    0.16
Q6    1   0.8821  0.3566  0.3623  11.00000  0.05    0.16
Q7    1   0.9834  0.3292  0.7670  11.00000  0.05    0.15
Q8    1   0.7284  0.3192  0.2590  11.00000  0.05    0.15
;
