# Supplementary material for: {2,2′-[Ethane-1,2-diylbis(nitrilo­methan­yl­yl­idene)]diphenolato}(iso­propano­lato)aluminium di­chloro­methane hemisolvate
Source: Acta Crystallogr Sect E Struct Rep Online. 2013 Nov 6;69(Pt 12):m631–2. doi: 10.1107/S1600536813029644 (PMC3884978; doi:10.1107/S1600536813029644)
Supplement: Supplementary file 2 [file e-69-0m631-Isup2.hkl]

# 
# h,k,l, Fc-squared, Fo-squared, sigma(Fo-squared) and status flag 
# 
data_I
_shelx_title ' z in Fdd2' 
_shelx_refln_list_code          4 
_shelx_F_calc_maximum      948.92 
_exptl_crystal_F_000      3312.00 
_reflns_d_resolution_high  0.7830 
 
loop_ 
 _symmetry_equiv_pos_as_xyz 
 'x, y, z' 
 '-x, -y, z' 
 'x+1/4, -y+1/4, z+1/4' 
 '-x+1/4, y+1/4, z+1/4' 
 'x, y+1/2, z+1/2' 
 '-x, -y+1/2, z+1/2' 
 'x+1/4, -y+3/4, z+3/4' 
 '-x+1/4, y+3/4, z+3/4' 
 'x+1/2, y, z+1/2' 
 '-x+1/2, -y, z+1/2' 
 'x+3/4, -y+1/4, z+3/4' 
 '-x+3/4, y+1/4, z+3/4' 
 'x+1/2, y+1/2, z' 
 '-x+1/2, -y+1/2, z' 
 'x+3/4, -y+3/4, z+1/4' 
 '-x+3/4, y+3/4, z+1/4' 
 
_cell_length_a    24.4275 
_cell_length_b    30.8748 
_cell_length_c    10.0956 
_cell_angle_alpha  90.000 
_cell_angle_beta   90.000 
_cell_angle_gamma  90.000 
 
_shelx_F_squared_multiplier     1.000 
 
loop_ 
 _refln_index_h 
 _refln_index_k 
 _refln_index_l 
 _refln_F_squared_calc 
 _refln_F_squared_meas 
 _refln_F_squared_sigma 
 _refln_observed_status 
  10   6 -12      290.15      580.34    232.14 o 
   8   8 -12       81.44      160.71    187.50 o 
   8  10 -12      381.87      508.92    223.21 o 
   6  12 -12      420.17      339.28    214.28 o 
   9   1 -11      829.76     1508.89    249.99 o 
  11   1 -11      372.51      883.91    241.07 o 
   7   3 -11      221.06       44.64    142.85 o 
   9   3 -11      785.97      812.48    223.21 o 
  11   3 -11      955.76     1312.47    258.92 o 
  13   3 -11      528.29      303.56    196.42 o 
   5   5 -11      970.98     1035.69    232.14 o 
   7   5 -11     3424.83     4464.17    374.99 o 
   9   5 -11     2068.39     2428.51    312.49 o 
  11   5 -11     1558.07     1642.82    294.64 o 
  13   5 -11      514.27      321.42    205.35 o 
  15   5 -11      600.27      892.83    276.78 o 
   5   7 -11     2703.53     3580.27    348.21 o 
   7   7 -11      866.62     1133.90    241.07 o 
   9   7 -11     1531.11     1178.54    249.99 o 
  11   7 -11      732.23      651.77    232.14 o 
  13   7 -11      221.12      374.99    205.35 o 
  15   7 -11     1179.83     1794.60    321.42 o 
   3   9 -11     6996.91     8723.00    499.99 o 
   5   9 -11      404.05      580.34    214.28 o 
   7   9 -11      446.59      892.83    241.07 o 
   9   9 -11     2488.71     2607.08    339.28 o 
  11   9 -11      786.64     1758.89    312.49 o 
  13   9 -11     1109.24     1151.76    285.71 o 
   3  11 -11      481.02      473.20    205.35 o 
   5  11 -11     1175.77      714.27    223.21 o 
   7  11 -11     1156.85     1455.32    276.78 o 
   9  11 -11      112.74       26.79    178.57 o 
  11  11 -11     1063.21     1071.40    267.85 o 
  13  11 -11       40.21      116.07    205.35 o 
   1  13 -11     1198.36     1205.33    249.99 o 
   3  13 -11      133.46      178.57    169.64 o 
   7  13 -11     2370.16     2616.01    348.21 o 
   9  13 -11     1369.44     1482.11    303.56 o 
  11  13 -11      663.52      392.85    223.21 o 
   1  15 -11       84.12      147.43    138.39 o 
   3  15 -11      555.80      544.63    223.21 o 
   5  15 -11     6333.03     6964.11    499.99 o 
   7  15 -11      183.04      214.28    205.35 o 
   9  15 -11      984.45     1330.32    294.64 o 
  11  15 -11      771.21      758.91    249.99 o 
   1  17 -11     2012.76     2366.32    227.28 o 
   3  17 -11      625.70      928.55    258.92 o 
   5  17 -11      956.81     1196.40    276.78 o 
   7  17 -11      986.70     1339.25    312.49 o 
   9  17 -11     1654.30     1633.89    330.35 o 
   1  19 -11       31.66       -3.62    115.65 o 
   3  19 -11      384.95      420.02    196.42 o 
   5  19 -11      495.78      919.62    267.85 o 
   6   0 -10      420.52      499.99    169.64 o 
  10   0 -10     6800.13     6044.49    410.70 o 
   4   2 -10      283.27      491.06    160.71 o 
   6   2 -10     3780.39     4973.09    357.13 o 
   8   2 -10     1520.43     1866.02    258.92 o 
  10   2 -10     1304.86     1535.68    258.92 o 
  12   2 -10     2472.96     2883.86    330.35 o 
  14   2 -10     5430.65     5660.57    437.49 o 
   2   4 -10     1530.64     1982.09    241.07 o 
   4   4 -10     1890.52     1919.60    241.07 o 
   6   4 -10      385.54      571.41    196.42 o 
   8   4 -10     1184.51     1169.61    241.07 o 
  10   4 -10     2074.22     2785.65    321.42 o 
  12   4 -10     2267.70     2482.08    321.42 o 
  14   4 -10      563.08      874.98    249.99 o 
  16   4 -10     4247.93     4142.75    410.70 o 
   2   6 -10     1725.00     1633.89    241.07 o 
   4   6 -10      365.86      196.42    160.71 o 
   6   6 -10       92.15      116.07    160.71 o 
   8   6 -10     8226.49     9053.35    508.92 o 
  10   6 -10      448.48      276.78    196.42 o 
  12   6 -10     3265.89     2839.21    339.28 o 
  14   6 -10     1816.91     1883.88    303.56 o 
  16   6 -10     3357.59     3803.48    410.70 o 
  18   6 -10      435.53      464.27    232.14 o 
   2   8 -10     1360.63     1294.61    223.21 o 
   4   8 -10     6036.71     6705.19    419.63 o 
   6   8 -10      452.74      821.41    214.28 o 
   8   8 -10     3588.01     4214.18    383.92 o 
  10   8 -10     2155.82     2705.29    330.35 o 
  12   8 -10     1554.08     1419.61    276.78 o 
  14   8 -10      589.76      580.34    241.07 o 
  16   8 -10      321.60      321.42    196.42 o 
  18   8 -10     1957.77     1991.02    357.13 o 
   0  10 -10     1926.12     1883.88    249.99 o 
   2  10 -10      664.05     3214.21    321.42 o 
   4  10 -10     1518.16     1553.53    258.92 o 
   6  10 -10     2047.91     1741.03    276.78 o 
   8  10 -10     1348.54     1937.45    294.64 o 
  10  10 -10       69.92      276.78    205.35 o 
  12  10 -10     2078.29     2982.07    366.06 o 
  14  10 -10     2212.90     2428.51    348.21 o 
  16  10 -10     1404.35     1982.09    339.28 o 
  18  10 -10      922.86      892.83    294.64 o 
   2  12 -10     2541.26     3141.50    219.89 o 
   4  12 -10      285.35      473.20    187.50 o 
   6  12 -10      560.51      830.34    223.21 o 
   8  12 -10       49.45       98.21    169.64 o 
  10  12 -10     3266.29     3044.57    357.13 o 
  12  12 -10      448.59      562.49    232.14 o 
  14  12 -10     1057.18     1633.89    312.49 o 
   0  14 -10      968.27     1098.19    232.14 o 
   2  14 -10      944.83      907.49    157.45 o 
   4  14 -10      275.11      328.52    122.99 o 
   6  14 -10     1653.90     1571.39    285.71 o 
   8  14 -10      817.29      874.98    241.07 o 
  10  14 -10      448.99      428.56    223.21 o 
  12  14 -10     3129.86     3410.63    383.92 o 
  14  14 -10     2328.16     2642.79    374.99 o 
  16  14 -10      533.88      428.56    232.14 o 
   2  16 -10     6849.86     6471.72    314.91 o 
   4  16 -10      495.98      508.92    145.21 o 
   6  16 -10     1791.73     1874.95    303.56 o 
   8  16 -10     1148.07     1687.46    294.64 o 
  10  16 -10      574.45      580.34    249.99 o 
  12  16 -10     1095.50     1258.90    285.71 o 
  14  16 -10      634.84      928.55    276.78 o 
   0  18 -10     6766.75     6267.70    446.42 o 
   2  18 -10      542.58      790.44    157.83 o 
   4  18 -10      342.05      336.64    138.46 o 
   6  18 -10      752.56     1071.33    175.42 o 
   8  18 -10      786.13      928.55    267.85 o 
  10  18 -10      942.15     1374.97    294.64 o 
  12  18 -10     1315.81     1169.61    294.64 o 
   2  20 -10      125.00       48.26    120.53 o 
   4  20 -10     6455.36     7072.08    342.99 o 
   6  20 -10       51.98        5.21    113.11 o 
   8  20 -10     1755.24     2187.45    339.28 o 
  10  20 -10      304.63      419.63    249.99 o 
   0  22 -10        9.91      -26.79    160.71 o 
   2  22 -10     1402.46     1599.30    205.11 o 
   4  22 -10      330.27      385.44    147.46 o 
   6  22 -10       14.38      145.25    129.31 o 
   8  22 -10       44.11      102.04    128.57 o 
   2  24 -10      490.09      602.17    167.32 o 
   4  24 -10     2940.51     2566.91    243.00 o 
   1   1  -9     8345.58     8081.41    343.74 o 
   3   1  -9      451.72      366.80    101.01 o 
   5   1  -9     1609.25     1857.97    160.90 o 
   7   1  -9      803.04      853.49    129.46 o 
   9   1  -9       50.72      232.14    107.33 o 
  11   1  -9     7903.91     7611.33    318.77 o 
  13   1  -9     1434.01     1767.81    276.78 o 
   1   3  -9      296.17      272.31     94.70 o 
   3   3  -9     5652.36     5943.50    239.66 o 
   5   3  -9     8435.46     7767.66    410.70 o 
   7   3  -9     6730.46     7151.61    401.78 o 
   9   3  -9     2381.15     2294.59    276.78 o 
  11   3  -9     2425.63     2339.23    285.71 o 
  13   3  -9     3850.69     3026.71    330.35 o 
  15   3  -9     1793.70     1598.17    276.78 o 
  17   3  -9      686.49      491.06    223.21 o 
   1   5  -9     2035.80     2293.68    196.42 o 
   3   5  -9     4159.69     4473.29    406.24 o 
   5   5  -9     1430.42     1401.75    223.21 o 
   7   5  -9     1863.82     2258.87    267.85 o 
   9   5  -9    12633.44    12990.75    589.27 o 
  11   5  -9     1488.52     1339.25    249.99 o 
  13   5  -9     3248.56     3044.57    330.35 o 
  15   5  -9     2438.92     2517.79    330.35 o 
  17   5  -9     2900.27     3017.78    366.06 o 
  19   5  -9     1367.84      982.12    267.85 o 
   1   7  -9      991.57     1001.41    241.07 o 
   3   7  -9      113.94      154.57    100.42 o 
   5   7  -9      687.91      589.27    187.50 o 
   7   7  -9     2524.71     2589.22    285.71 o 
   9   7  -9      388.94      455.35    196.42 o 
  11   7  -9     6172.74     5874.85    428.56 o 
  13   7  -9     1997.76     1964.24    303.56 o 
  15   7  -9     2286.65     2223.16    330.35 o 
  17   7  -9     2990.48     3178.49    374.99 o 
  19   7  -9     3633.39     3740.98    410.70 o 
  21   7  -9      415.33      107.14    205.35 o 
   1   9  -9     5951.31     6101.84    477.67 o 
   3   9  -9     6808.09     7031.18    277.57 o 
   5   9  -9      289.33      154.49    129.46 o 
   7   9  -9     4626.98     4740.95    374.99 o 
   9   9  -9      308.87      446.42    196.42 o 
  11   9  -9      574.30      839.26    241.07 o 
  13   9  -9     5930.34     6696.26    464.27 o 
  15   9  -9      464.64      642.84    232.14 o 
  17   9  -9      322.88      312.49    205.35 o 
  19   9  -9      503.38      607.13    241.07 o 
  21   9  -9     1092.14     1044.62    303.56 o 
   1  11  -9     1871.86     2631.48    388.38 o 
   3  11  -9     5662.58     5646.25    261.49 o 
   5  11  -9     2668.60     2536.76    196.42 o 
   7  11  -9     4408.90     4576.16    244.04 o 
   9  11  -9     3528.67     3642.77    348.21 o 
  11  11  -9     6279.93     7928.37    491.06 o 
  13  11  -9      233.33      196.42    205.35 o 
  15  11  -9       28.33       62.50    178.57 o 
  17  11  -9     2478.38     3169.56    383.92 o 
  19  11  -9       16.69      125.00    196.42 o 
   1  13  -9     2064.33     2297.34    189.08 o 
   3  13  -9      540.44      942.22    148.26 o 
   5  13  -9     1080.91     1335.77    162.69 o 
   7  13  -9     4944.45     4867.45    357.13 o 
   9  13  -9     2657.63     3133.85    339.28 o 
  11  13  -9     5071.86     4955.23    419.63 o 
  13  13  -9     4522.77     5107.02    446.42 o 
  15  13  -9      243.49      330.35    205.35 o 
  17  13  -9     1079.18     1241.04    303.56 o 
  19  13  -9     1230.05     1294.61    303.56 o 
   1  15  -9       89.63      116.07    110.35 o 
   3  15  -9      810.23      611.14    196.42 o 
   5  15  -9     7368.26     7925.74    327.56 o 
   7  15  -9      551.18      641.63    138.46 o 
  11  15  -9     1414.49     1607.10    303.56 o 
  13  15  -9     5301.24     6240.92    473.20 o 
  15  15  -9      837.88     1017.83    276.78 o 
  17  15  -9     4601.66     4437.39    464.27 o 
   1  17  -9      818.71     1014.96    164.15 o 
   3  17  -9     1245.42     1251.55    167.21 o 
   5  17  -9     7527.72     7858.41    330.32 o 
   7  17  -9     2454.51     3323.06    696.41 o 
   9  17  -9     1515.86     1583.18    186.57 o 
  11  17  -9     1134.86     1169.61    285.71 o 
  13  17  -9      904.39     1071.40    285.71 o 
  15  17  -9     1380.00     1866.03    321.42 o 
  17  17  -9     1048.04      955.33    294.64 o 
   1  19  -9      610.18      491.06    196.42 o 
   3  19  -9     3244.04     3651.23    248.84 o 
   5  19  -9    12093.24    12489.91    429.16 o 
   7  19  -9      870.14     1064.09    170.11 o 
   9  19  -9      284.52      549.95    145.86 o 
  11  19  -9     2040.15     2023.06    212.16 o 
  13  19  -9     1352.95     1116.04    285.71 o 
  15  19  -9       77.90       80.36    187.50 o 
   1  21  -9      207.79       84.48    122.99 o 
   3  21  -9     4625.27     4708.38    287.20 o 
   5  21  -9     2180.10     2108.43    211.42 o 
   7  21  -9     2793.45     2772.56    598.20 o 
   9  21  -9      681.98      367.23    196.42 o 
  11  21  -9      589.44      783.20    165.08 o 
  13  21  -9      130.74       71.43    196.42 o 
   1  23  -9      127.59       94.24    116.07 o 
   3  23  -9     1886.66     1679.72    202.03 o 
   5  23  -9      296.63      153.52    128.39 o 
   7  23  -9     1887.81     2282.02    229.85 o 
   9  23  -9     1218.02     1417.97    227.67 o 
  11  23  -9     1285.58     1172.85    195.21 o 
   1  25  -9      524.77      790.74    166.50 o 
   3  25  -9     2954.23     2725.16    249.32 o 
   5  25  -9     1338.28     1446.88    207.19 o 
   7  25  -9      145.45       65.32    119.46 o 
   9  25  -9      297.20      180.02    134.75 o 
   1  27  -9     1936.00     1708.47    325.88 o 
   3  27  -9     1969.40     2017.73    230.37 o 
   5  27  -9      651.71      749.71    179.85 o 
   0   0  -8    28444.01    31713.50    803.55 o 
   4   0  -8    11023.15    10714.02    437.49 o 
   8   0  -8     6247.37     6106.99    357.13 o 
  12   0  -8     4354.97     4535.60    357.13 o 
   2   2  -8     7174.81     6993.52    188.83 o 
   4   2  -8     2486.55     2579.24    123.35 o 
   6   2  -8     9173.07     9175.11    464.27 o 
   8   2  -8     1028.79     1358.05    145.21 o 
  10   2  -8     1401.25      964.26    205.35 o 
  12   2  -8     1483.96      839.26    214.28 o 
  14   2  -8      329.50      178.57    178.57 o 
  16   2  -8     3256.96     2866.00    330.35 o 
   0   4  -8      216.54      303.56    125.00 o 
   2   4  -8      726.01      848.17    111.60 o 
   4   4  -8     1694.64     1843.33    133.00 o 
   6   4  -8     3465.75     3093.03    169.44 o 
   8   4  -8     9348.13     9660.47    464.27 o 
  10   4  -8    17493.16    17856.70    678.55 o 
  12   4  -8      986.24      812.48    223.21 o 
  14   4  -8     3499.05     3624.91    357.13 o 
  16   4  -8      254.97      -26.79    151.78 o 
  18   4  -8      554.04      732.12    249.99 o 
   2   6  -8      979.26     1054.05    122.99 o 
   4   6  -8     6392.11     6517.21    241.53 o 
   6   6  -8      958.22     1031.75    160.71 o 
   8   6  -8    10186.80    10258.67    491.06 o 
  10   6  -8     2755.61     2366.01    276.78 o 
  12   6  -8     2702.49     2883.86    312.49 o 
  14   6  -8     3044.03     3410.63    348.21 o 
  16   6  -8     4455.89     3562.41    366.06 o 
  18   6  -8     6196.01     6606.98    491.06 o 
  20   6  -8      118.79      -80.36    169.64 o 
   0   8  -8      366.22      446.42    151.78 o 
   2   8  -8     3106.68     3345.68    192.48 o 
   4   8  -8     3452.52     3599.91    198.19 o 
   6   8  -8     9907.02    10432.48    616.06 o 
   8   8  -8    15244.71    15647.68    413.10 o 
  10   8  -8     6079.12     5687.36    392.85 o 
  12   8  -8     3089.86     3428.49    339.28 o 
  14   8  -8      947.67      964.26    241.07 o 
  16   8  -8      479.84      419.63    205.35 o 
  18   8  -8      772.90      776.77    232.14 o 
  20   8  -8      385.64      178.57    187.50 o 
  22   8  -8     1617.33     1383.89    303.56 o 
   2  10  -8      684.80      889.65    129.31 o 
   4  10  -8     6033.28     5721.17    248.84 o 
   6  10  -8     1977.26     1951.78    165.08 o 
   8  10  -8     1091.74     1231.42    145.86 o 
  10  10  -8     3427.31     3416.82    212.30 o 
  12  10  -8      120.69      276.78    169.64 o 
  14  10  -8     1357.02     1401.75    267.85 o 
  16  10  -8      351.46      241.07    178.57 o 
  18  10  -8     7351.98     8205.15    544.63 o 
  20  10  -8      266.17      491.06    232.14 o 
  22  10  -8      222.18      374.99    223.21 o 
   0  12  -8      500.86      232.14    142.85 o 
   2  12  -8      853.33      843.76    128.39 o 
   4  12  -8      528.59      429.30    113.11 o 
   6  12  -8      744.94      735.01    200.89 o 
   8  12  -8     8655.17     8861.70    366.06 o 
  10  12  -8     5180.39     4656.78    254.46 o 
  12  12  -8     2705.61     2544.58    312.49 o 
  14  12  -8     1083.33     1437.46    285.71 o 
  16  12  -8     2026.56     2285.66    321.42 o 
  18  12  -8     1265.26     1330.32    285.71 o 
  20  12  -8      910.33      848.19    267.85 o 
  22  12  -8      770.46     1214.26    294.64 o 
   2  14  -8       64.79      255.77    129.46 o 
   4  14  -8     2522.57     2622.40    192.48 o 
   6  14  -8     3009.49     3278.52    213.54 o 
   8  14  -8      224.63      400.40    120.10 o 
  10  14  -8     2130.89     2370.02    195.21 o 
  12  14  -8     5188.27     4938.60    294.64 o 
  14  14  -8     4476.50     4937.38    428.56 o 
  16  14  -8      114.42        0.00    169.64 o 
  18  14  -8      640.83      874.98    258.92 o 
  20  14  -8     2573.16     2544.58    366.06 o 
   0  16  -8    19583.69    19017.38    714.27 o 
   2  16  -8     3447.61     3294.94    217.74 o 
   4  16  -8     3581.43     3571.57    227.28 o 
   6  16  -8     3075.43     2650.99    207.19 o 
   8  16  -8    13175.84    12719.88    660.70 o 
  10  16  -8     4563.19     4900.34    808.02 o 
  12  16  -8     4380.43     4194.53    325.88 o 
  14  16  -8     1255.14     1150.88    171.42 o 
  16  16  -8        7.02      -89.28    151.78 o 
  18  16  -8      427.09      205.35    205.35 o 
  20  16  -8     1296.24     1249.97    303.56 o 
   2  18  -8     3641.37     3223.56    276.78 o 
   4  18  -8     1308.97     1005.71    154.58 o 
   6  18  -8     2505.07     2683.52    219.89 o 
   8  18  -8     1122.87     1243.57    170.11 o 
  10  18  -8     6828.16     5986.52    299.43 o 
  12  18  -8     2177.52     2379.38    216.10 o 
  14  18  -8     1396.60     1266.27    352.67 o 
  16  18  -8     3373.58     3035.64    374.99 o 
  18  18  -8     2348.12     2651.72    383.92 o 
   0  20  -8      685.57     1151.76    241.07 o 
   2  20  -8      421.05      323.71    122.99 o 
   4  20  -8      182.29      380.94    132.13 o 
   6  20  -8      932.41     1221.75    173.53 o 
   8  20  -8     2947.81     3251.26    239.66 o 
  10  20  -8       10.73       35.71    120.53 o 
  12  20  -8     1401.17     1263.24    254.46 o 
  14  20  -8     1885.22     1737.83    201.64 o 
  16  20  -8     1407.68     1669.60    321.42 o 
  18  20  -8       62.59      -44.64    187.50 o 
   2  22  -8      531.26      745.36    154.58 o 
   4  22  -8      766.97      555.83    200.89 o 
   6  22  -8     2151.24     2165.15    211.42 o 
   8  22  -8     3050.24     3457.78    366.06 o 
  10  22  -8     2855.98     2718.01    238.91 o 
  12  22  -8     1634.60     1764.98    263.39 o 
  14  22  -8      112.40      142.85    122.02 o 
  16  22  -8      883.85      701.40    171.47 o 
   0  24  -8     5675.11     5660.57    446.42 o 
   2  24  -8     6228.26     5399.40    309.16 o 
   4  24  -8      676.81      647.43    154.58 o 
   6  24  -8     7710.22     7975.87    359.69 o 
   8  24  -8      493.21      620.26    160.16 o 
  10  24  -8      332.96      298.17    205.35 o 
  12  24  -8     1672.55     1925.92    220.69 o 
  14  24  -8     4116.63     4487.60    334.81 o 
   2  26  -8      469.39      285.50    135.63 o 
   4  26  -8     4942.07     4748.52    316.96 o 
   6  26  -8      363.52      307.53    141.94 o 
   8  26  -8      758.32      584.50    241.07 o 
  10  26  -8       37.08      -37.59    120.53 o 
  12  26  -8     2986.20     3354.89    280.46 o 
   0  28  -8      540.37      258.92    205.35 o 
   2  28  -8      353.00      337.25    138.46 o 
   4  28  -8      313.33      263.91    134.75 o 
   6  28  -8      593.04      526.04    154.58 o 
   8  28  -8     1905.36     1652.85    522.31 o 
  10  28  -8      369.94      272.31    145.21 o 
   2  30  -8      684.80      249.79    138.46 o 
   4  30  -8     1517.64     1950.50    236.69 o 
   1   1  -7     1966.32     1974.95     87.12 o 
   3   1  -7     1759.38     1902.91     81.19 o 
   5   1  -7     7084.07     7471.82    150.66 o 
   7   1  -7    26524.50    25861.84    855.66 o 
   9   1  -7    10638.13    10164.36    593.74 o 
  11   1  -7    57045.18    55324.54    975.39 o 
  13   1  -7     4990.32     3982.04    330.35 o 
  15   1  -7       73.46     -116.07    151.78 o 
  23   1  -7      390.16      565.86    166.50 o 
  25   1  -7      487.26      303.56    214.28 o 
   1   3  -7     3319.04     3328.13    103.14 o 
   3   3  -7    18539.21    18470.07    262.94 o 
   5   3  -7    10741.67    10597.36    256.88 o 
   7   3  -7     6417.98     6341.69    185.05 o 
   9   3  -7     2554.42     2562.44    258.92 o 
  11   3  -7    22286.96    22338.73    758.91 o 
  13   3  -7     8218.64     7106.97    428.56 o 
  15   3  -7    14207.20    13749.66    616.06 o 
  17   3  -7     3317.22     2901.71    321.42 o 
  23   3  -7      623.94      464.27    223.21 o 
  25   3  -7      496.55      649.66    172.84 o 
   1   5  -7     4020.26     3530.52    170.46 o 
   3   5  -7     2435.97     2788.17    156.32 o 
   5   5  -7     5304.69     5372.93    209.73 o 
   7   5  -7     2077.74     1992.62    156.25 o 
   9   5  -7    24853.57    25886.63    527.20 o 
  11   5  -7     9026.19     9526.55    473.20 o 
  13   5  -7     2593.20     2196.37    285.71 o 
  15   5  -7      363.79      401.78    187.50 o 
  17   5  -7     4314.36     6160.56    437.49 o 
  19   5  -7      177.76       17.86    160.71 o 
  23   5  -7     1059.37     1339.25    276.78 o 
   1   7  -7     2576.37     2582.53    366.06 o 
   3   7  -7     6923.28     7090.06    263.39 o 
   5   7  -7     2944.34     2805.98    162.69 o 
   7   7  -7    12538.26    11335.16    319.02 o 
   9   7  -7     5269.72     5586.38    272.31 o 
  11   7  -7    13350.39    14265.60    381.80 o 
  13   7  -7    18037.81    18258.48    714.27 o 
  15   7  -7     5011.00     4740.95    383.92 o 
  17   7  -7       21.91        8.93    160.71 o 
  19   7  -7     2864.03     2999.93    348.21 o 
  21   7  -7     4736.25     4374.89    419.63 o 
   1   9  -7     2934.18     3046.54    348.21 o 
   3   9  -7     6068.39     6412.99    245.98 o 
   5   9  -7     7597.66     7837.04    504.45 o 
   7   9  -7     8419.65     8187.78    303.56 o 
   9   9  -7    44145.64    44016.88    801.81 o 
  11   9  -7     5830.37     5397.93    383.92 o 
  13   9  -7     3444.21     3807.30    218.77 o 
  15   9  -7     1240.88     1267.83    249.99 o 
  17   9  -7      606.49      883.91    241.07 o 
  19   9  -7     4314.17     3589.20    374.99 o 
  21   9  -7     2155.27     1955.31    321.42 o 
  23   9  -7     1150.48      999.98    267.85 o 
   1  11  -7     6033.39     6349.31    252.53 o 
   3  11  -7     2336.48     2315.89    164.15 o 
   5  11  -7     4002.06     3983.68    218.74 o 
   7  11  -7     4317.53     4100.66    272.31 o 
   9  11  -7    11356.15    11180.87    352.03 o 
  11  11  -7     2647.97     2893.80    410.70 o 
  13  11  -7    12090.02    12073.13    377.24 o 
  15  11  -7     2078.96     2267.80    312.49 o 
  17  11  -7     6785.50     6098.06    446.42 o 
  19  11  -7     3728.17     4080.26    401.78 o 
  21  11  -7      770.59      491.06    223.21 o 
  23  11  -7      202.49      -35.71    169.64 o 
   1  13  -7     8196.26     7963.23    287.20 o 
   3  13  -7     4181.85     4338.95    299.10 o 
   5  13  -7     1314.48     1053.09    187.50 o 
   7  13  -7     4438.52     4021.86    216.10 o 
   9  13  -7     5393.21     5525.15    508.92 o 
  11  13  -7     7163.15     7013.91    321.42 o 
  13  13  -7      817.95      916.85    151.78 o 
  15  13  -7     6940.33     7292.23    304.55 o 
  17  13  -7     2858.87     2714.22    339.28 o 
  19  13  -7       49.83       -8.93    169.64 o 
  21  13  -7     2905.96     3223.13    392.85 o 
  23  13  -7     2367.22     2544.58    374.99 o 
   1  15  -7     8855.86     7928.93    508.92 o 
   3  15  -7      299.28      340.85    125.00 o 
   5  15  -7     5973.86     6380.24    271.25 o 
   7  15  -7     2012.07     2319.25    181.78 o 
   9  15  -7     5126.36     5181.92    406.24 o 
  11  15  -7       37.33      132.03    100.63 o 
  13  15  -7      284.31      358.53    160.71 o 
  15  15  -7      996.44     1143.46    169.64 o 
  17  15  -7     1960.89     1932.91    227.67 o 
  19  15  -7     1598.15     1410.68    294.64 o 
  21  15  -7     1094.97     1196.40    285.71 o 
  23  15  -7      475.62      964.26    294.64 o 
   1  17  -7     3518.10     3338.66    217.74 o 
   3  17  -7     3173.32     2825.35    205.11 o 
   5  17  -7     4362.11     4349.14    558.02 o 
   7  17  -7    10991.20    11380.42    870.51 o 
   9  17  -7     3420.48     3127.72    216.10 o 
  11  17  -7      216.46      275.09    113.63 o 
  13  17  -7     2103.20     2250.68    203.37 o 
  15  17  -7     5920.02     5866.50    562.49 o 
  17  17  -7      871.87      859.33    160.89 o 
  19  17  -7     1934.53     1937.45    330.35 o 
  21  17  -7      541.98      526.77    249.99 o 
   1  19  -7      601.33      593.87    132.58 o 
   3  19  -7     8391.70     8350.25    328.11 o 
   5  19  -7     3225.41     3024.75    343.74 o 
   7  19  -7     8513.01     8497.10    337.72 o 
   9  19  -7     4631.19     4310.99    508.92 o 
  11  19  -7     1069.67     1393.62    205.35 o 
  13  19  -7     3207.64     3522.92    379.45 o 
  15  19  -7     7480.65     6967.15    575.88 o 
  17  19  -7     1500.83     1992.73    213.54 o 
  19  19  -7      131.22      161.75    133.00 o 
  21  19  -7      207.56      249.99    223.21 o 
   1  21  -7     2885.18     2162.26    195.41 o 
   3  21  -7     1759.95     1673.90    433.02 o 
   5  21  -7     2502.72     2808.07    217.74 o 
   7  21  -7     3068.99     3300.92    406.24 o 
   9  21  -7     3041.81     3353.72    455.35 o 
  11  21  -7      524.24      408.84    134.75 o 
  13  21  -7     2130.01     1348.18    249.99 o 
  15  21  -7     3598.76     4013.64    273.27 o 
  17  21  -7     1571.51     1431.86    194.49 o 
  19  21  -7       91.28       24.61    115.65 o 
   1  23  -7      944.29     1022.05    187.50 o 
   3  23  -7     3958.38     3891.99    255.63 o 
   5  23  -7     1767.62     2000.23    198.79 o 
   7  23  -7     4160.25     3732.12    255.63 o 
   9  23  -7      662.81      794.62    241.07 o 
  11  23  -7     2474.39     2186.74    227.67 o 
  13  23  -7      821.82     1154.82    177.86 o 
  15  23  -7     1473.10     1946.73    294.64 o 
  17  23  -7      645.63      673.97    169.44 o 
   1  25  -7     4403.14     4206.46    361.60 o 
   3  25  -7     1074.72     1160.84    179.85 o 
   5  25  -7     5614.81     5843.70    799.09 o 
   7  25  -7      100.30      146.14    119.46 o 
   9  25  -7     1173.74     1275.30    249.99 o 
  11  25  -7      145.69        8.93    113.64 o 
  13  25  -7     3327.80     3457.61    273.27 o 
  15  25  -7     4201.08     3808.05    288.56 o 
  17  25  -7       45.98      -36.68    200.89 o 
   1  27  -7     1518.24     1652.50    198.79 o 
   3  27  -7     1769.84     1869.79    211.42 o 
   5  27  -7      306.14      242.85    124.38 o 
   7  27  -7      845.95      807.71    167.21 o 
   9  27  -7     1409.00     1421.63    195.71 o 
  11  27  -7     2212.35     2246.79    233.34 o 
  13  27  -7     1475.12     1367.70    433.02 o 
  15  27  -7     1090.70     1044.62    197.00 o 
   1  29  -7      570.77      525.86    154.58 o 
   3  29  -7      242.04      466.10    154.58 o 
   5  29  -7     1219.72     1048.37    179.85 o 
   7  29  -7      164.02      138.39    126.27 o 
   9  29  -7      131.80      107.14    126.27 o 
  11  29  -7     2232.31     2404.89    245.25 o 
   1  31  -7      346.75       89.49    135.63 o 
   3  31  -7      576.20      624.68    178.57 o 
   5  31  -7       38.34        4.46    113.64 o 
   7  31  -7      216.68      276.78    145.21 o 
   9  31  -7     1262.70     1311.93    217.74 o 
   1  33  -7     2386.36     2446.06    446.42 o 
   2   0  -6    33502.05    32368.88    539.09 o 
   6   0  -6    10026.42     9269.98    222.69 o 
  10   0  -6    15472.69    15368.55    495.52 o 
  14   0  -6     1451.16     1455.32    223.21 o 
  18   0  -6     7827.95     7687.31    464.27 o 
  22   0  -6      120.87      107.14    196.42 o 
  26   0  -6     3688.36     4740.95    455.35 o 
   0   2  -6     2394.59     1931.22    110.35 o 
   2   2  -6    22035.28    22931.87    316.85 o 
   4   2  -6     4255.30     4202.20    123.71 o 
   6   2  -6    23518.48    24381.74    307.44 o 
   8   2  -6    10532.90    10692.31    329.49 o 
  10   2  -6     5508.11     5524.13    170.05 o 
  12   2  -6      831.68     1159.72    108.98 o 
  14   2  -6     1955.79     2124.95    258.92 o 
  16   2  -6     2081.22     2104.81    156.31 o 
  18   2  -6      135.05      275.86    122.99 o 
  20   2  -6     1838.64     1725.84    195.41 o 
  22   2  -6      287.53      374.06    151.12 o 
  24   2  -6      260.55      114.13    144.79 o 
  26   2  -6      767.11      579.35    170.11 o 
   2   4  -6     5663.61     5354.88    121.55 o 
   4   4  -6    20630.88    20139.27    478.11 o 
   6   4  -6      786.38     1025.14     98.67 o 
   8   4  -6     3086.61     3150.60    154.45 o 
  10   4  -6    13576.88    13975.75    334.65 o 
  12   4  -6    13185.37    12521.23    544.63 o 
  14   4  -6      456.97      133.93    151.78 o 
  16   4  -6     1075.70     1150.61    157.45 o 
  18   4  -6      807.25      608.17    181.23 o 
  20   4  -6      892.17      959.06    166.50 o 
  22   4  -6      378.76      357.13    145.21 o 
  24   4  -6      906.37      855.51    175.42 o 
  26   4  -6     1390.27     1179.68    203.37 o 
   0   6  -6    22199.05    21017.33    598.20 o 
   2   6  -6     3469.34     3938.85    173.53 o 
   4   6  -6      262.98      238.35     72.40 o 
   6   6  -6    26365.39    26055.63    955.33 o 
   8   6  -6    33974.71    33011.63    608.88 o 
  10   6  -6      289.82      403.42     90.08 o 
  12   6  -6     3226.35     2771.02    209.82 o 
  14   6  -6    12136.45    12412.04    349.67 o 
  16   6  -6     3473.60     3146.45    213.54 o 
  18   6  -6      489.16      532.15    115.91 o 
  20   6  -6     1131.14     1430.51    152.51 o 
  22   6  -6      689.86      785.74    169.06 o 
  24   6  -6      356.75      286.48    144.79 o 
  26   6  -6      140.26      323.47    272.31 o 
   2   8  -6     5946.00     5834.33    214.37 o 
   4   8  -6     6818.79     6620.73    229.85 o 
   6   8  -6     9347.71     8590.45    269.50 o 
   8   8  -6     4095.42     3469.33    312.49 o 
  10   8  -6     7405.71     7208.16    256.77 o 
  12   8  -6     6097.76     6203.09    248.77 o 
  14   8  -6    13478.24    13225.36    375.39 o 
  16   8  -6     9095.69     8998.21    253.84 o 
  18   8  -6      409.90      645.67    174.10 o 
  20   8  -6     3380.81     3625.97    207.34 o 
  22   8  -6     1496.47     1055.91    190.62 o 
  24   8  -6     4036.36     4446.32    446.42 o 
  26   8  -6      804.32      821.41    276.78 o 
   0  10  -6     9767.95     9267.63    401.78 o 
   2  10  -6     7100.79     6815.69    242.51 o 
   4  10  -6       16.52       84.82    120.53 o 
   6  10  -6     2001.56     1934.65    144.79 o 
   8  10  -6    28034.16    27068.17    556.56 o 
  10  10  -6    17272.17    16753.17    416.96 o 
  12  10  -6     1261.28     1118.36    142.85 o 
  14  10  -6     2487.95     2262.26    177.86 o 
  16  10  -6     3930.60     4003.28    229.52 o 
  18  10  -6      308.78      324.24    138.39 o 
  20  10  -6      515.76      318.70    144.79 o 
  22  10  -6      732.26      856.71    263.39 o 
  24  10  -6     1804.04     2194.41    249.32 o 
  26  10  -6     1616.93     1660.67    357.13 o 
   2  12  -6    11763.14    11523.05    328.11 o 
   4  12  -6      797.01      848.00    129.46 o 
   6  12  -6     9388.75     8381.43    283.26 o 
   8  12  -6    11151.64    10606.78    406.24 o 
  10  12  -6    11257.83    10918.51    437.49 o 
  12  12  -6     1310.00     1148.30    141.54 o 
  14  12  -6     1660.99     1928.23    232.14 o 
  16  12  -6     4108.14     4360.78    244.56 o 
  18  12  -6     1765.73     1782.19    180.16 o 
  20  12  -6     4051.08     3562.41    392.85 o 
  22  12  -6      263.36      401.78    157.83 o 
  24  12  -6     2102.29     1772.65    236.18 o 
   0  14  -6     4750.88     4196.32    294.64 o 
   2  14  -6     1946.68     1796.77    151.52 o 
   4  14  -6    18321.21    18623.55    522.31 o 
   6  14  -6    18168.50    16232.46    419.51 o 
   8  14  -6    18099.55    16653.79    433.43 o 
  10  14  -6     1450.23     1686.77    160.16 o 
  12  14  -6     4156.60     4058.86    231.30 o 
  14  14  -6     7894.10     7742.83    388.38 o 
  16  14  -6     4611.42     4754.40    276.78 o 
  18  14  -6     1506.54     1042.64    165.08 o 
  20  14  -6     1646.15     1483.49    186.57 o 
  22  14  -6     1715.32     1767.81    312.49 o 
  24  14  -6      156.26      169.64    205.35 o 
   2  16  -6      218.72      197.91    156.25 o 
   4  16  -6    10071.72     9394.25    790.16 o 
   6  16  -6     3339.45     3461.56    276.78 o 
   8  16  -6     3318.11     3607.52    217.19 o 
  10  16  -6      363.60      270.83    113.11 o 
  12  16  -6     7885.73     6865.22    374.99 o 
  14  16  -6     3433.42     3170.00    223.52 o 
  16  16  -6     5859.23     5468.10    286.79 o 
  18  16  -6     6469.23     7134.33    441.95 o 
  20  16  -6     1358.16     1388.22    312.49 o 
  22  16  -6      278.64      330.35    214.28 o 
  24  16  -6        2.65     -142.85    178.57 o 
   0  18  -6    11781.86    11356.86    508.92 o 
   2  18  -6     1707.55     1747.17    218.74 o 
   4  18  -6      486.69      612.48    147.32 o 
   6  18  -6     7028.31     7086.37    293.52 o 
   8  18  -6     5774.97     5673.68    357.13 o 
  10  18  -6     1865.75     2306.84    197.00 o 
  12  18  -6     6847.83     6645.64    295.92 o 
  14  18  -6      643.33      606.20    141.94 o 
  16  18  -6     1015.16     1156.72    172.84 o 
  18  18  -6      656.11      495.52    145.21 o 
  20  18  -6      529.35      563.56    154.45 o 
  22  18  -6     1105.35     1459.44    205.77 o 
   2  20  -6      146.41      190.65    106.77 o 
   4  20  -6     9614.01     8608.74    328.29 o 
   6  20  -6     8905.93     8351.45    328.29 o 
   8  20  -6     3419.59     3085.01    217.74 o 
  10  20  -6     2329.47     2512.43    204.53 o 
  12  20  -6     2301.33     2322.72    205.11 o 
  14  20  -6     3253.13     3267.91    245.25 o 
  16  20  -6     3184.14     3014.19    238.91 o 
  18  20  -6      834.82      632.58    154.58 o 
  20  20  -6     1738.28     2400.96    240.06 o 
  22  20  -6      135.98      191.96    209.82 o 
   0  22  -6    11948.84    13365.74    607.13 o 
   2  22  -6      111.56      196.42    107.33 o 
   4  22  -6     5783.80     5604.21    277.57 o 
   6  22  -6    17539.71    16166.61    473.37 o 
   8  22  -6     2422.39     2275.73    308.03 o 
  10  22  -6     2259.87     2203.18    207.19 o 
  12  22  -6     3440.78     2882.64    227.02 o 
  14  22  -6      114.01      113.55    120.10 o 
  16  22  -6     4773.67     4852.28    299.43 o 
  18  22  -6     1240.00     1060.11    361.60 o 
  20  22  -6      248.11      306.67    144.79 o 
   2  24  -6      420.34       81.63    109.27 o 
   4  24  -6     5225.61     4778.69    271.47 o 
   6  24  -6      697.37      567.19    138.89 o 
   8  24  -6      620.69      455.14    135.63 o 
  10  24  -6     3653.94     3619.94    255.16 o 
  12  24  -6     1546.76     1683.32    195.41 o 
  14  24  -6     2340.16     2254.88    325.88 o 
  16  24  -6     4683.22     4629.07    301.27 o 
  18  24  -6     3419.63     3202.03    268.26 o 
  20  24  -6      802.04      978.11    191.86 o 
   0  26  -6     1582.96     1464.25    258.92 o 
   2  26  -6      316.89      405.48    129.31 o 
   4  26  -6     1624.43     1479.57    186.16 o 
   6  26  -6      444.97      351.18    132.13 o 
   8  26  -6      812.34      774.43    223.21 o 
  10  26  -6      894.05      956.75    209.82 o 
  12  26  -6      822.63      951.90    176.77 o 
  14  26  -6     1019.33      951.20    182.76 o 
  16  26  -6      491.78      696.57    173.53 o 
  18  26  -6      560.10      537.22    167.21 o 
   2  28  -6      608.09      570.07    151.12 o 
   4  28  -6     1373.87     1159.73    182.76 o 
   6  28  -6       26.50      247.29    134.75 o 
   8  28  -6      889.23      713.31    160.90 o 
  10  28  -6     3261.09     3200.25    261.94 o 
  12  28  -6      289.74      374.99    151.52 o 
  14  28  -6     3275.44     3912.53    293.11 o 
  16  28  -6     1268.67     1236.45    208.05 o 
   0  30  -6     1090.99     1196.40    267.85 o 
   2  30  -6      501.34      330.35    141.10 o 
   4  30  -6     5391.32     4540.90    299.43 o 
   6  30  -6      360.00      382.37    144.79 o 
   8  30  -6      180.33        8.69    116.67 o 
  10  30  -6       86.06      298.60    165.17 o 
  12  30  -6     2302.79     2163.76    239.66 o 
  14  30  -6     5044.82     5116.33    337.72 o 
   2  32  -6      424.54      282.99    144.79 o 
   4  32  -6     1741.01     1903.74    227.02 o 
   6  32  -6     1913.71     1830.36    236.60 o 
   8  32  -6      968.41      942.66    194.49 o 
  10  32  -6     2584.24     2784.53    264.93 o 
   0  34  -6     2955.43     3214.21    401.78 o 
   2  34  -6      988.54      936.59    191.96 o 
   4  34  -6      832.28      505.50    236.60 o 
   6  34  -6      513.01      544.63    170.46 o 
   1   1  -5   119992.60   128018.95   1216.41 o 
   3   1  -5     7652.21     7020.11    131.77 o 
   5   1  -5    31250.90    33249.42    377.30 o 
   7   1  -5     3262.53     3686.84     95.70 o 
   9   1  -5    20051.87    20340.37    268.85 o 
  11   1  -5    24965.15    24320.32    289.04 o 
  13   1  -5     3925.17     4320.88    158.79 o 
  15   1  -5     4353.41     4443.57    146.47 o 
  17   1  -5     9984.69     9270.15    334.60 o 
  19   1  -5       93.07       43.92    116.67 o 
  21   1  -5     2312.03     2137.79    241.07 o 
  23   1  -5     8479.12     7772.70    353.54 o 
  25   1  -5      701.42      670.91    170.11 o 
  27   1  -5     1299.63     1510.61    223.52 o 
   1   3  -5    42690.75    45892.38    570.70 o 
   3   3  -5      905.52     1067.72     58.30 o 
   5   3  -5     3835.65     4382.02     95.03 o 
   7   3  -5    15095.48    15388.63    275.51 o 
   9   3  -5     5632.61     5293.23    136.48 o 
  11   3  -5      639.94      547.71     47.55 o 
  13   3  -5    18922.13    18479.68    298.60 o 
  15   3  -5     1450.22     1420.19    112.29 o 
  17   3  -5     4768.83     4072.08    154.87 o 
  19   3  -5     3899.36     3283.42    226.23 o 
  21   3  -5     1249.60     1475.41    181.78 o 
  23   3  -5     2498.16     2651.94    236.18 o 
  25   3  -5     1083.19      941.76    185.52 o 
  27   3  -5      554.83      598.20    183.09 o 
   1   5  -5     5285.85     5513.54    189.08 o 
   3   5  -5     3450.92     3713.10    160.16 o 
   5   5  -5    10062.65    10311.00    263.14 o 
   7   5  -5     6406.85     6440.53    209.73 o 
   9   5  -5     4673.09     4657.95    184.24 o 
  11   5  -5    11999.87    11691.63    249.95 o 
  13   5  -5     2147.23     1980.23    103.02 o 
  15   5  -5    15113.11    14756.12    276.21 o 
  17   5  -5     2914.09     2721.13    153.35 o 
  19   5  -5     5307.25     5223.93    224.93 o 
  21   5  -5     1738.95     1938.92    281.24 o 
  23   5  -5     1627.09     1871.40    210.86 o 
  25   5  -5     1489.86     2108.36    276.78 o 
  27   5  -5      859.54      832.00    191.86 o 
   1   7  -5    44727.07    47626.10   1263.36 o 
   3   7  -5    20350.82    21282.94    425.83 o 
   5   7  -5     3376.73     2960.70    151.12 o 
   7   7  -5    17863.82    16963.12    373.70 o 
   9   7  -5    27906.68    27737.43    647.31 o 
  11   7  -5     1865.57     2000.50    111.41 o 
  13   7  -5     1461.44     1272.63     93.71 o 
  15   7  -5     1051.08     1035.98     93.40 o 
  17   7  -5    20271.41    18942.26    347.95 o 
  19   7  -5      360.34      391.68     89.66 o 
  21   7  -5     7366.88     6442.55    255.35 o 
  23   7  -5     2287.18     1998.88    217.19 o 
  25   7  -5     2251.66     1903.92    222.46 o 
  27   7  -5      273.46       90.06    144.79 o 
   1   9  -5    25910.81    27427.92    517.69 o 
   3   9  -5    25771.15    25446.85    495.32 o 
   5   9  -5    36735.06    34505.36    617.83 o 
   7   9  -5     2673.04     2879.31    160.16 o 
   9   9  -5     2174.99     2133.61    149.95 o 
  11   9  -5     4487.69     4200.95    198.19 o 
  13   9  -5    11369.12    11297.94    266.00 o 
  15   9  -5    16385.99    15450.14    293.73 o 
  17   9  -5        1.64      -22.09     76.03 o 
  19   9  -5     1567.04     1188.66    126.64 o 
  21   9  -5      460.81      477.47    139.18 o 
  23   9  -5     5510.79     5485.65    254.90 o 
  25   9  -5     2770.65     3240.99    401.78 o 
  27   9  -5     1877.09     1991.02    374.99 o 
   1  11  -5     2667.02     2704.40    154.58 o 
   3  11  -5    12467.76    13614.78    340.92 o 
   5  11  -5     5031.52     4156.23    189.08 o 
   7  11  -5    17571.53    17108.71    399.96 o 
   9  11  -5    13424.29    12518.59    345.68 o 
  11  11  -5     5209.45     5264.23    379.45 o 
  13  11  -5     4021.09     4029.16    308.77 o 
  15  11  -5      534.31      415.30     82.54 o 
  17  11  -5    10004.53    10011.49    244.73 o 
  19  11  -5     7643.69     7597.16    264.86 o 
  21  11  -5       47.93      -16.52     84.89 o 
  23  11  -5     1044.30     1039.21    189.08 o 
  25  11  -5      929.03      842.71    245.53 o 
  27  11  -5     4428.82     5187.37    508.92 o 
   1  13  -5     4857.07     4831.34    218.74 o 
   3  13  -5      974.64     1168.57    156.25 o 
   5  13  -5     3269.83     2643.38    163.78 o 
   7  13  -5     2844.08     2430.76    200.89 o 
   9  13  -5     4607.18     4271.48    210.86 o 
  11  13  -5      147.01      303.56    101.01 o 
  13  13  -5    19627.28    19862.03    487.79 o 
  15  13  -5     6764.94     6297.88    276.93 o 
  17  13  -5      660.98      635.43    115.40 o 
  19  13  -5     2380.88     2307.58    255.59 o 
  21  13  -5     2898.11     2954.23    195.76 o 
  23  13  -5      647.46     1380.20    367.41 o 
  25  13  -5     1980.20     2071.97    245.25 o 
   1  15  -5     5213.10     5428.24    379.46 o 
   3  15  -5     2856.24     3131.01    182.76 o 
   5  15  -5     7613.93     7231.16    264.93 o 
   7  15  -5    17743.75    17247.06    432.15 o 
   9  15  -5    10675.47    10356.37    327.56 o 
  11  15  -5     1996.50     2121.93    173.53 o 
  13  15  -5      961.37     1173.59    187.50 o 
  15  15  -5     3383.21     3466.88    312.49 o 
  17  15  -5     1863.56     1719.19    179.18 o 
  19  15  -5     1667.15     1973.14    169.07 o 
  21  15  -5      132.40       68.72    110.90 o 
  23  15  -5     1383.86     1490.18    166.40 o 
  25  15  -5      310.56      227.67    151.52 o 
   1  17  -5    11342.94    10549.54    328.11 o 
   3  17  -5    15490.51    14987.86    404.05 o 
   5  17  -5     8662.48     8209.29    293.52 o 
   7  17  -5     8318.39     7667.38    370.53 o 
   9  17  -5     2380.17     2181.86    205.35 o 
  11  17  -5     6398.98     5582.76    264.26 o 
  13  17  -5     4732.11     4428.63    263.39 o 
  15  17  -5      321.74      400.69    128.39 o 
  17  17  -5     4971.79     5348.98    279.61 o 
  19  17  -5     1955.53     2466.94    222.46 o 
  21  17  -5      494.61      623.00    133.46 o 
  23  17  -5      494.89      633.82    139.05 o 
  25  17  -5      415.46      656.81    140.95 o 
   1  19  -5     5244.19     4574.96    230.37 o 
   3  19  -5     1935.24     2111.56    170.11 o 
   5  19  -5     6413.90     6303.98    459.81 o 
   7  19  -5     5526.25     5004.48    246.22 o 
   9  19  -5      251.02       49.11     94.70 o 
  11  19  -5    11057.87    10684.92    368.96 o 
  13  19  -5     1207.10     1021.29    157.45 o 
  15  19  -5      472.16      716.72    156.25 o 
  17  19  -5      288.62      149.43    156.25 o 
  19  19  -5     1611.38     1627.78    195.41 o 
  21  19  -5     2523.76     2804.52    321.42 o 
  23  19  -5      614.35      753.16    171.47 o 
   1  21  -5     1634.67     1451.20    157.83 o 
   3  21  -5     3355.85     3394.65    217.74 o 
   5  21  -5     4744.18     5080.04    252.53 o 
   7  21  -5     6460.72     7181.36    374.99 o 
   9  21  -5     2977.51     3175.91    562.49 o 
  11  21  -5     2193.04     2151.85    406.24 o 
  13  21  -5     9620.46    10351.71    387.92 o 
  15  21  -5      135.31      250.43    129.31 o 
  17  21  -5     2784.76     2856.81    236.18 o 
  19  21  -5     2973.38     3357.08    491.06 o 
  21  21  -5     2245.38     2250.65    272.31 o 
  23  21  -5     1313.59     1029.98    196.42 o 
   1  23  -5      440.77      477.12    101.94 o 
   3  23  -5     1877.73     1635.20    138.99 o 
   5  23  -5     9137.67     8453.59    298.46 o 
   7  23  -5     3751.59     3259.10    183.81 o 
   9  23  -5     3616.62     3868.31    244.66 o 
  11  23  -5     3960.50     4125.21    261.94 o 
  13  23  -5      169.34      232.36    125.79 o 
  15  23  -5     7581.39     7780.08    356.32 o 
  17  23  -5      976.46     1134.01    185.52 o 
  19  23  -5     1122.41     1092.80    189.08 o 
  21  23  -5       61.22       79.92    128.39 o 
   1  25  -5      633.49      650.55     92.25 o 
   3  25  -5     7765.61     7563.44    325.92 o 
   5  25  -5     2475.68     2379.62    168.18 o 
   7  25  -5     2819.38     3045.93    216.44 o 
   9  25  -5     1275.17     1395.97    149.31 o 
  11  25  -5     3803.36     3938.12    218.05 o 
  13  25  -5      126.17      129.24    122.06 o 
  15  25  -5     6330.09     6235.28    331.40 o 
  17  25  -5      513.60      641.70    167.21 o 
  19  25  -5     1716.81     1423.95    214.65 o 
   1  27  -5     2429.79     2478.57    142.16 o 
   3  27  -5     5098.33     4781.13    223.21 o 
   5  27  -5      188.07      158.52     94.11 o 
   7  27  -5      581.25      407.25    109.63 o 
   9  27  -5      432.94      465.59    114.60 o 
  11  27  -5     1536.64     1548.61    159.32 o 
  13  27  -5     2285.01     2226.40    187.10 o 
  15  27  -5      806.52     1031.11    189.08 o 
  17  27  -5      354.62      395.35    157.45 o 
  19  27  -5     1644.77     1837.11    239.66 o 
   1  29  -5     1406.06     1596.23    130.73 o 
   3  29  -5     1547.17     1762.98    199.75 o 
   5  29  -5      216.18      288.98    102.29 o 
   7  29  -5     4238.43     3561.48    248.54 o 
   9  29  -5      133.63      121.06    100.75 o 
  11  29  -5      230.83      325.85    110.71 o 
  13  29  -5      321.27      448.34    125.56 o 
  15  29  -5     7538.00     6580.36    356.66 o 
  17  29  -5     1557.46     1584.04    220.69 o 
   1  31  -5     1145.40     1177.34    122.25 o 
   3  31  -5      164.40      113.03     99.06 o 
   5  31  -5      338.39      448.04    122.10 o 
   7  31  -5     4229.00     3955.98    320.04 o 
   9  31  -5      909.95      903.13    142.17 o 
  11  31  -5      650.61      724.22    144.15 o 
  13  31  -5     3217.47     3205.22    279.90 o 
  15  31  -5      123.20     -100.04    223.21 o 
   1  33  -5     1880.92     1987.48    151.95 o 
   3  33  -5      497.15      368.87    116.54 o 
   5  33  -5     2349.32     2433.94    199.00 o 
   7  33  -5      403.37      312.42    114.96 o 
   9  33  -5     1758.26     1761.82    182.09 o 
  11  33  -5      540.78      455.56    137.00 o 
   1  35  -5     2673.05     2589.08    191.97 o 
   3  35  -5      847.46     1145.61    157.13 o 
   5  35  -5      292.82      213.16    111.61 o 
   7  35  -5      130.39      239.10    115.28 o 
   0   0  -4   187162.44   199164.70   3660.62 o 
   4   0  -4    28664.89    30975.46    485.59 o 
   8   0  -4     6261.39     7083.53    162.30 o 
  12   0  -4     5457.82     5426.82    157.03 o 
  16   0  -4    10784.11    11051.77    361.60 o 
  20   0  -4    17931.71    16767.44    678.55 o 
  24   0  -4     1308.91     1526.75    285.71 o 
  28   0  -4     4150.17     3803.48    419.63 o 
   2   2  -4     8427.71     9389.45    210.06 o 
   4   2  -4    38854.18    39393.68    418.59 o 
   6   2  -4     1959.66     2101.87     86.34 o 
   8   2  -4    44912.30    45462.16    442.83 o 
  10   2  -4    16655.48    17204.39    219.14 o 
  12   2  -4     3795.43     3791.91    136.34 o 
  14   2  -4    13850.22    13709.02    209.00 o 
  16   2  -4    11307.04    11528.61    200.93 o 
  18   2  -4    11690.42    11480.01    280.72 o 
  20   2  -4     3930.00     3521.66    205.05 o 
  22   2  -4     1286.11     1349.22    186.16 o 
  24   2  -4     1542.52     1666.28    214.28 o 
  26   2  -4     1515.40     1557.69    214.65 o 
  28   2  -4     1803.83     1570.22    227.02 o 
   0   4  -4    32276.74    30088.54    696.41 o 
   2   4  -4     6288.74     6953.87    192.48 o 
   4   4  -4     3433.72     3693.08    151.12 o 
   6   4  -4    21649.83    20526.14    386.38 o 
   8   4  -4    11444.41    10853.64    214.97 o 
  10   4  -4     4149.98     4616.71     98.58 o 
  12   4  -4    31272.49    31118.55    350.00 o 
  14   4  -4    22294.47    21743.04    380.60 o 
  16   4  -4     1256.20     1388.13     95.11 o 
  18   4  -4     1836.93     1894.00    117.98 o 
  20   4  -4       28.13       36.46     81.18 o 
  22   4  -4     2524.99     2326.23    160.31 o 
  24   4  -4      653.73      661.20    167.21 o 
  26   4  -4       35.80     -102.68    119.95 o 
  28   4  -4       26.80        8.93    138.89 o 
   2   6  -4    20104.01    20829.45    982.12 o 
   4   6  -4     2569.22     2566.17    134.75 o 
   6   6  -4      209.88      340.24     80.36 o 
   8   6  -4    15716.16    16455.38    283.79 o 
  10   6  -4    17251.72    16711.85    263.79 o 
  12   6  -4     1564.76     1624.64     66.69 o 
  14   6  -4      935.11     1151.07     77.75 o 
  16   6  -4     4094.80     4052.27    149.81 o 
  18   6  -4    19345.07    18331.44    332.58 o 
  20   6  -4      287.14      250.22     79.61 o 
  22   6  -4      395.99      397.53    106.39 o 
  24   6  -4     2303.50     2215.45    220.87 o 
  26   6  -4     2145.47     2073.45    299.10 o 
  28   6  -4     1015.82      911.47    198.79 o 
   0   8  -4     2711.16     2357.08    187.50 o 
   2   8  -4    31421.75    33963.97    580.72 o 
   4   8  -4    10444.31    10325.32    264.93 o 
   6   8  -4     8698.83     8390.08    245.98 o 
   8   8  -4     3142.53     3612.47    127.01 o 
  10   8  -4     8565.30     7787.15    172.39 o 
  12   8  -4     7411.58     7509.82    134.65 o 
  14   8  -4     2995.71     2782.82    122.62 o 
  16   8  -4     6761.33     6980.31    193.05 o 
  18   8  -4      797.18      628.01     91.46 o 
  20   8  -4    13884.78    12659.21    283.30 o 
  22   8  -4    11708.30    11590.75    282.29 o 
  24   8  -4       57.27       98.64     95.56 o 
  26   8  -4     1792.00     1699.25    216.10 o 
  28   8  -4      525.23      763.72    188.14 o 
   2  10  -4     1649.00     1678.26    122.99 o 
   4  10  -4     4201.04     4588.49    182.76 o 
   6  10  -4     8398.72     8376.52    248.84 o 
   8  10  -4     9914.71     9438.25    276.93 o 
  10  10  -4    22642.21    21435.26    357.58 o 
  12  10  -4     7604.16     7704.68    220.51 o 
  14  10  -4     1611.88     1799.16    106.13 o 
  16  10  -4     2709.39     2628.10    128.51 o 
  18  10  -4     3407.98     3554.55    154.86 o 
  20  10  -4     9043.86     8843.49    237.64 o 
  22  10  -4      244.40      206.21     85.33 o 
  24  10  -4     3874.00     4060.48    272.65 o 
  26  10  -4     2200.53     1979.92    446.42 o 
  28  10  -4      551.98      973.19    303.56 o 
   0  12  -4     6257.83     5687.36    294.64 o 
   2  12  -4     8904.73     8630.54    258.61 o 
   4  12  -4    15044.01    16291.34    441.95 o 
   6  12  -4     3995.91     3708.66    179.85 o 
   8  12  -4    13606.52    12525.03    337.36 o 
  10  12  -4     2340.40     2276.51    246.27 o 
  12  12  -4    24693.40    23949.63    573.47 o 
  14  12  -4     8499.04     8214.84    202.95 o 
  16  12  -4     1943.43     1962.55    118.86 o 
  18  12  -4      268.83      266.86     79.64 o 
  20  12  -4     9042.93     8657.67    240.38 o 
  22  12  -4      147.77      155.35     99.06 o 
  24  12  -4      243.84       64.50    132.11 o 
  26  12  -4      653.50      648.51    171.47 o 
  28  12  -4     1617.55     1812.45    374.99 o 
   2  14  -4    37702.02    35085.93    643.96 o 
   4  14  -4    25581.03    24818.45    412.32 o 
   6  14  -4    14295.12    14305.37    298.62 o 
   8  14  -4     1049.26     1216.62    126.27 o 
  10  14  -4     3504.22     3554.53    133.71 o 
  12  14  -4     7912.63     7580.65    315.78 o 
  14  14  -4     5836.00     5712.77    216.17 o 
  16  14  -4     1317.39      999.90    123.50 o 
  18  14  -4     1002.23      789.19    122.88 o 
  20  14  -4     2484.49     2726.34    289.66 o 
  22  14  -4     3217.85     3167.15    237.23 o 
  24  14  -4     3063.43     3662.66    242.49 o 
  26  14  -4     1464.27     1383.85    169.07 o 
   0  16  -4    13884.98    13891.71    345.68 o 
   2  16  -4      584.74      625.30     83.75 o 
   4  16  -4    20810.28    19564.68    362.23 o 
   6  16  -4      565.07      580.79     82.15 o 
   8  16  -4     6661.40     6662.51    266.80 o 
  10  16  -4     8854.73     8981.03    249.11 o 
  12  16  -4     2391.32     2139.59    142.17 o 
  14  16  -4     1310.16     1177.33    151.12 o 
  16  16  -4      138.87      152.17    134.78 o 
  18  16  -4      366.21      288.51    104.67 o 
  20  16  -4      249.85      231.77    105.93 o 
  22  16  -4     2310.73     2171.01    182.04 o 
  24  16  -4     2943.94     3290.54    264.00 o 
  26  16  -4       79.45       81.73    110.71 o 
   2  18  -4     2818.97     2433.83    109.70 o 
   4  18  -4     8624.05     7983.69    271.91 o 
   6  18  -4    15355.74    14137.91    316.05 o 
   8  18  -4     7407.95     7064.11    292.94 o 
  10  18  -4     3664.69     3389.11    266.02 o 
  12  18  -4     4716.45     4716.95    306.59 o 
  14  18  -4      553.68      596.90    129.31 o 
  16  18  -4      544.23      607.06    178.86 o 
  18  18  -4      263.95      291.64    105.32 o 
  20  18  -4       97.82      102.16    101.04 o 
  22  18  -4     2078.26     1830.33    193.61 o 
  24  18  -4     2274.88     1853.02    186.66 o 
  26  18  -4     4298.31     4909.32    268.91 o 
   0  20  -4     5084.17     5069.10    222.46 o 
   2  20  -4     6541.37     6037.18    169.11 o 
   4  20  -4     4938.62     4322.69    201.43 o 
   6  20  -4    22629.45    21728.43    346.86 o 
   8  20  -4      848.51      840.89    111.61 o 
  10  20  -4     1581.00     1443.45    159.24 o 
  12  20  -4     3336.52     3242.88    255.08 o 
  14  20  -4    10260.93    10188.59    309.04 o 
  16  20  -4      394.87      360.11    103.10 o 
  18  20  -4     4377.52     4207.56    271.25 o 
  20  20  -4      134.05      273.24    108.65 o 
  22  20  -4      782.41      639.06    138.41 o 
  24  20  -4      478.21      739.38    193.21 o 
   2  22  -4    13941.78    12608.09    258.17 o 
   4  22  -4     8713.08     8141.96    204.96 o 
   6  22  -4     4891.62     5016.17    164.30 o 
   8  22  -4     3017.35     2953.57    171.61 o 
  10  22  -4     5232.61     4787.17    336.34 o 
  12  22  -4     2043.36     1988.19    159.63 o 
  14  22  -4      856.82     1116.45    135.30 o 
  16  22  -4     2119.00     2075.48    322.95 o 
  18  22  -4      726.63      636.41    157.45 o 
  20  22  -4      352.43      705.40    167.21 o 
  22  22  -4       33.24      110.28    113.17 o 
  24  22  -4      164.26      141.60    117.96 o 
   0  24  -4      765.96      951.68    218.74 o 
   2  24  -4     1982.68     1889.95    171.40 o 
   4  24  -4     8978.08     8529.99    219.45 o 
   6  24  -4     1181.08     1159.59    100.82 o 
   8  24  -4     1111.77      948.48    123.71 o 
  10  24  -4     1509.13     1460.42    144.33 o 
  12  24  -4      227.14       70.79     86.42 o 
  14  24  -4      315.18      268.22    106.03 o 
  16  24  -4     2650.45     2801.40    221.46 o 
  18  24  -4      109.51       59.42     95.87 o 
  20  24  -4     2377.19     2529.80    245.98 o 
  22  24  -4     1514.65     1752.71    249.99 o 
   2  26  -4    11714.73    11207.43    329.23 o 
   4  26  -4     3100.46     3091.60    149.80 o 
   6  26  -4      822.59      888.24     97.71 o 
   8  26  -4     3270.54     3006.75    222.57 o 
  10  26  -4     1178.74     1095.25    138.99 o 
  12  26  -4     2670.22     2746.63    291.74 o 
  14  26  -4      348.01      361.39    112.66 o 
  16  26  -4     1555.43     1471.21    166.62 o 
  18  26  -4      327.22      489.37    130.31 o 
  20  26  -4      382.89      302.29    153.81 o 
   0  28  -4     1334.51     1390.63    241.07 o 
   2  28  -4     2511.52     2201.74    162.38 o 
   4  28  -4      483.19      220.43     78.44 o 
   6  28  -4     1966.71     1879.96    129.82 o 
   8  28  -4     4580.79     4843.55    235.13 o 
  10  28  -4       40.63      -38.69     87.63 o 
  12  28  -4      962.15     1075.69    151.15 o 
  14  28  -4      303.86      117.16    105.51 o 
  16  28  -4      800.23      667.53    135.68 o 
  18  28  -4        6.73      -92.76    104.24 o 
   2  30  -4     5412.99     5276.71    197.84 o 
   4  30  -4     3898.54     3447.59    169.98 o 
   6  30  -4      387.58      352.56    109.42 o 
   8  30  -4     1715.18     1520.59    164.49 o 
  10  30  -4     1148.98     1188.29    152.20 o 
  12  30  -4     3499.61     3762.75    233.42 o 
  14  30  -4      886.26      973.65    156.31 o 
  16  30  -4     1083.96     1322.98    174.79 o 
   0  32  -4      188.46      -13.39    147.32 o 
   2  32  -4     2423.59     2487.72    158.40 o 
   4  32  -4     2347.24     2423.08    156.26 o 
   6  32  -4      489.62      397.36    123.50 o 
   8  32  -4     1974.28     1662.75    171.13 o 
  10  32  -4     1306.95     1446.88    167.50 o 
  12  32  -4      304.39      371.37    123.03 o 
  14  32  -4     2837.02     3104.92    228.01 o 
   2  34  -4     4692.23     5226.83    213.83 o 
   4  34  -4     2394.79     2453.05    213.08 o 
   6  34  -4      258.41      194.09    105.93 o 
   8  34  -4       56.12       56.71    105.93 o 
  10  34  -4      230.91       63.19    174.51 o 
  12  34  -4      190.23       90.85    115.91 o 
   0  36  -4     6692.76     6633.12    340.22 o 
   2  36  -4      524.35      565.61    112.20 o 
   4  36  -4      394.73      270.50    111.61 o 
   6  36  -4     3147.99     3516.19    301.31 o 
   8  36  -4      281.82      336.92    128.22 o 
   1   1  -3   125337.58   129064.58   1197.46 o 
   3   1  -3    43267.73    44504.78    448.95 o 
   5   1  -3     6458.26     6426.22    167.53 o 
   7   1  -3     1922.27     1912.11     58.18 o 
   9   1  -3    15247.25    16020.70    203.45 o 
  11   1  -3    16438.97    19071.13    240.75 o 
  13   1  -3     1463.78     1612.77     80.92 o 
  15   1  -3     8221.78     8388.05    176.68 o 
  17   1  -3     1131.64     1014.63     82.54 o 
  19   1  -3     5880.44     5866.16    225.45 o 
  21   1  -3     4512.36     4408.75    159.98 o 
  23   1  -3     1886.57     2123.27    130.94 o 
  25   1  -3      195.92      101.19    132.13 o 
  27   1  -3      453.96      536.22    163.78 o 
  29   1  -3     1285.06     2162.81    580.34 o 
   1   3  -3    11991.94    12462.50    178.70 o 
   3   3  -3     8990.22     9710.06    140.47 o 
   5   3  -3     1073.14     1093.76     77.23 o 
   7   3  -3     2879.35     3005.47     71.93 o 
   9   3  -3    15762.91    17828.23    252.50 o 
  11   3  -3     2491.51     2266.97     80.28 o 
  13   3  -3    12819.26    12436.35    216.32 o 
  15   3  -3     1205.85     1049.85     70.96 o 
  17   3  -3     2209.42     2472.37    101.79 o 
  19   3  -3     4566.70     4536.05    152.54 o 
  21   3  -3     3262.11     3379.70    162.38 o 
  23   3  -3     4865.29     4758.16    286.05 o 
  25   3  -3      729.63      588.18    123.35 o 
  27   3  -3     1889.96     2044.51    233.59 o 
  29   3  -3     1903.92     2008.88    339.28 o 
   1   5  -3     1513.78     1800.96    120.53 o 
   3   5  -3    28557.89    28557.64    508.92 o 
   5   5  -3    12363.32    12415.41    270.59 o 
   7   5  -3    23108.94    22478.81    335.55 o 
   9   5  -3     3188.61     4378.95     95.62 o 
  11   5  -3    34799.27    34512.72    370.89 o 
  13   5  -3     6263.28     6306.57    133.33 o 
  15   5  -3     1361.24     1261.04     73.39 o 
  17   5  -3     5500.08     5293.30    140.09 o 
  19   5  -3     5128.43     5053.35    146.80 o 
  21   5  -3     3841.09     3884.85    273.82 o 
  23   5  -3     1873.26     1982.98    189.61 o 
  25   5  -3     2543.66     2622.81    183.72 o 
  27   5  -3     1278.79     1077.99    198.19 o 
  29   5  -3      203.46      211.59    223.21 o 
   1   7  -3    28016.38    27655.08    470.31 o 
   3   7  -3    25026.13    23268.53    416.53 o 
   5   7  -3    46683.24    44543.53    973.19 o 
   7   7  -3    28643.40    30075.19    311.90 o 
   9   7  -3     6033.50     7137.14    122.08 o 
  11   7  -3    12719.61    12795.75    186.49 o 
  13   7  -3     4847.23     5498.46    123.84 o 
  15   7  -3     5705.41     5112.57    129.86 o 
  17   7  -3     8952.80     8639.26    178.54 o 
  19   7  -3     1539.79     1418.01    127.58 o 
  21   7  -3     7605.99     7351.84    219.90 o 
  23   7  -3     1164.90     1441.33    144.93 o 
  25   7  -3      659.96      768.00    197.86 o 
  27   7  -3     1110.47     1167.11    197.23 o 
  29   7  -3      126.73      178.57    148.26 o 
   1   9  -3    27401.07    27270.64    482.94 o 
   3   9  -3    18259.08    16470.60    344.03 o 
   5   9  -3    15736.86    15386.69    410.70 o 
   7   9  -3     1763.72     1367.21    110.83 o 
   9   9  -3     4389.01     5296.06    136.88 o 
  11   9  -3      389.83      299.52     45.18 o 
  13   9  -3    12513.20    12364.56    195.20 o 
  15   9  -3     4051.50     3993.54    116.88 o 
  17   9  -3     9184.95     8631.69    229.26 o 
  19   9  -3     1358.08     1105.64    104.55 o 
  21   9  -3      609.82      744.60    131.18 o 
  23   9  -3     8957.50     9321.97    283.51 o 
  25   9  -3     1456.18     1672.62    171.17 o 
  27   9  -3      743.53      757.04    140.19 o 
  29   9  -3     1908.91     2316.81    308.03 o 
   1  11  -3    13910.10    13780.19    216.69 o 
   3  11  -3    23238.77    22465.34    355.38 o 
   5  11  -3     2748.66     2324.40    111.61 o 
   7  11  -3    23127.24    23038.16    333.77 o 
   9  11  -3    15282.67    16097.56    237.52 o 
  11  11  -3    16828.58    16571.63    279.40 o 
  13  11  -3     1362.97     1420.39    108.85 o 
  15  11  -3     4611.18     3901.00    118.34 o 
  17  11  -3     7983.46     7264.99    237.63 o 
  19  11  -3     5197.73     5272.56    226.81 o 
  21  11  -3     1263.62     1211.29    114.67 o 
  23  11  -3     1605.01     1742.62    135.46 o 
  25  11  -3     1454.53     1370.25    156.57 o 
  27  11  -3     3427.11     3281.90    214.97 o 
  29  11  -3      453.33      323.65    174.10 o 
   1  13  -3     8885.21     8813.73    172.99 o 
   3  13  -3      527.86      482.79     57.96 o 
   5  13  -3     2993.32     2518.44     95.29 o 
   7  13  -3     7252.36     7890.08    152.07 o 
   9  13  -3     2642.88     2571.39     91.04 o 
  11  13  -3     3236.50     2995.47    105.75 o 
  13  13  -3    12053.43    11376.64    207.17 o 
  15  13  -3     4590.26     4277.78    160.82 o 
  17  13  -3     2339.51     2257.84    127.48 o 
  19  13  -3     2168.91     2014.39    129.32 o 
  21  13  -3     1789.78     1940.00    168.82 o 
  23  13  -3     5204.97     4974.98    197.91 o 
  25  13  -3     4923.94     4885.09    250.42 o 
  27  13  -3     1046.97     1333.78    218.74 o 
   1  15  -3    23809.37    22255.06    315.06 o 
   3  15  -3     4176.39     3562.33    168.84 o 
   5  15  -3    18154.59    17929.99    282.97 o 
   7  15  -3    16764.63    16836.71    264.41 o 
   9  15  -3    33078.04    32759.62    418.84 o 
  11  15  -3     2633.89     2587.52    106.08 o 
  13  15  -3       54.64       65.62     50.01 o 
  15  15  -3     1494.73     1476.13    137.89 o 
  17  15  -3     1331.94     1383.12     98.26 o 
  19  15  -3     2864.40     2737.99    179.34 o 
  21  15  -3     2826.62     2592.31    183.25 o 
  23  15  -3      882.70      932.32    154.51 o 
  25  15  -3      781.51      716.01    141.84 o 
  27  15  -3      563.09      663.05    146.16 o 
   1  17  -3      624.89      681.03     69.77 o 
   3  17  -3    17541.00    17996.63    286.61 o 
   5  17  -3     5420.43     5214.52    143.37 o 
   7  17  -3    14186.37    14232.47    246.17 o 
   9  17  -3     9438.18     8684.68    186.11 o 
  11  17  -3     7748.96     7411.26    230.21 o 
  13  17  -3     3231.58     3302.59    169.85 o 
  15  17  -3     3664.53     3671.91    162.90 o 
  17  17  -3     3958.94     3670.44    167.42 o 
  19  17  -3      401.73      323.49     96.65 o 
  21  17  -3     1899.67     2090.33    176.22 o 
  23  17  -3       55.82      131.36    109.42 o 
  25  17  -3     1013.28      970.30    176.09 o 
  27  17  -3     1593.20     1924.89    191.74 o 
   1  19  -3     7287.01     7241.54    176.82 o 
   3  19  -3     2874.80     2459.18    135.68 o 
   5  19  -3     6334.35     5889.46    186.86 o 
   7  19  -3     8464.62     7989.43    187.12 o 
   9  19  -3      457.13      401.47     65.26 o 
  11  19  -3     2290.78     2419.50    374.57 o 
  13  19  -3     8548.28     8300.35    228.14 o 
  15  19  -3     5797.61     5628.89    233.25 o 
  17  19  -3      142.12       97.33     92.79 o 
  19  19  -3     1465.28     1442.95    131.57 o 
  21  19  -3     1876.30     2014.76    152.68 o 
  23  19  -3     2159.42     2410.76    214.68 o 
  25  19  -3       17.86      -99.08     99.08 o 
   1  21  -3    11442.29    10354.51    222.18 o 
   3  21  -3     1772.64     1867.72    106.90 o 
   5  21  -3     1337.86     1227.08    105.67 o 
   7  21  -3     3345.18     3137.20    129.31 o 
   9  21  -3       56.11       22.35     52.58 o 
  11  21  -3     6469.12     6240.64    238.14 o 
  13  21  -3      564.61      501.54    142.74 o 
  15  21  -3      636.03      589.94    100.37 o 
  17  21  -3     2269.51     1877.74    195.88 o 
  19  21  -3     2367.27     2378.38    162.71 o 
  21  21  -3     1014.99     1250.63    134.24 o 
  23  21  -3     4425.53     4780.25    260.25 o 
  25  21  -3      268.13      164.01    119.21 o 
   1  23  -3    12131.57    11303.89    253.87 o 
   3  23  -3    30063.20    29143.89    430.28 o 
   5  23  -3     2051.38     2102.36    124.93 o 
   7  23  -3     7205.33     7232.26    217.79 o 
   9  23  -3    10197.45     9412.52    366.65 o 
  11  23  -3     3949.54     4154.57    205.68 o 
  13  23  -3     1435.02     1264.52    138.58 o 
  15  23  -3      153.51      400.13    111.15 o 
  17  23  -3     2870.66     2866.97    195.88 o 
  19  23  -3     1293.69     1305.96    136.04 o 
  21  23  -3     1333.99     1520.42    148.77 o 
  23  23  -3     1694.26     1789.58    186.97 o 
   1  25  -3     2120.80     1719.79    115.66 o 
   3  25  -3     2351.51     2222.50    131.45 o 
   5  25  -3    22881.80    22332.23    443.31 o 
   7  25  -3     1694.76     1725.76    115.85 o 
   9  25  -3     1077.42      954.12    130.31 o 
  11  25  -3     4649.25     4543.41    217.94 o 
  13  25  -3     3690.85     3896.24    213.02 o 
  15  25  -3     2292.76     2667.77    193.84 o 
  17  25  -3      158.73      146.24    124.96 o 
  19  25  -3     2116.99     2043.95    187.10 o 
  21  25  -3      807.55      976.56    134.72 o 
  23  25  -3      638.53      663.34    125.79 o 
   1  27  -3     2947.72     2861.19    145.06 o 
   3  27  -3      114.44       24.05     78.61 o 
   5  27  -3     2211.08     2252.42    137.17 o 
   7  27  -3     1030.75     1003.76    104.78 o 
   9  27  -3    11177.76    10993.76    478.40 o 
  11  27  -3      714.59      531.30    120.21 o 
  13  27  -3      557.72      680.92    130.52 o 
  15  27  -3     4678.85     4193.73    275.07 o 
  17  27  -3     3399.69     3402.31    223.10 o 
  19  27  -3     1562.68     1596.83    178.65 o 
  21  27  -3     1110.60     1105.45    163.02 o 
   1  29  -3      861.35      895.72    106.70 o 
   3  29  -3      864.03      835.15    101.61 o 
   5  29  -3     2753.82     2547.61    147.94 o 
   7  29  -3      814.64      785.97    126.65 o 
   9  29  -3      249.00      183.97    101.44 o 
  11  29  -3      143.87       78.09    102.06 o 
  13  29  -3    12156.72    11525.61    357.01 o 
  15  29  -3      704.35      632.80    147.57 o 
  17  29  -3     3629.94     3672.16    272.09 o 
  19  29  -3      988.93      879.17    159.63 o 
   1  31  -3      114.15      117.27     77.81 o 
   3  31  -3     2640.82     2687.13    155.75 o 
   5  31  -3     8212.10     7685.43    237.32 o 
   7  31  -3     6637.38     5799.70    483.14 o 
   9  31  -3     1036.38      812.58    138.41 o 
  11  31  -3     3196.00     3075.40    211.86 o 
  13  31  -3     2436.35     3030.03    221.31 o 
  15  31  -3      400.22      662.53    138.41 o 
  17  31  -3      833.11      861.79    153.96 o 
   1  33  -3     3043.42     3353.29    177.80 o 
   3  33  -3     4217.21     4556.46    198.51 o 
   5  33  -3     2998.53     2859.49    264.59 o 
   7  33  -3     3798.44     3250.00    214.62 o 
   9  33  -3     1239.68     1451.18    166.65 o 
  11  33  -3     1970.24     2095.96    192.67 o 
  13  33  -3      511.20      572.44    222.83 o 
  15  33  -3     3084.02     3238.66    234.93 o 
   1  35  -3     1860.79     1577.43    145.03 o 
   3  35  -3     1477.54     1673.26    144.94 o 
   5  35  -3     1349.07      826.30    143.76 o 
   7  35  -3     3841.51     3802.47    355.89 o 
   9  35  -3      284.57       74.22    106.21 o 
  11  35  -3      735.63      632.33    140.64 o 
   1  37  -3      548.40      559.33    112.20 o 
   3  37  -3      639.58      830.83    145.23 o 
   5  37  -3     2221.13     2012.64    197.42 o 
   7  37  -3     2764.70     2950.52    225.76 o 
   2   0  -2    74222.95    79867.98   1076.40 o 
   6   0  -2    86600.20    90305.76   1010.87 o 
  10   0  -2   115990.49   121107.96   1369.75 o 
  14   0  -2    16095.19    16620.34    379.46 o 
  18   0  -2     7168.00     6799.15    250.41 o 
  22   0  -2    11991.96    12140.85    378.79 o 
  26   0  -2     4599.74     4538.89    267.97 o 
  30   0  -2     2775.58     2919.57    419.63 o 
   0   2  -2   219653.95   218592.61   3718.66 o 
   2   2  -2     5181.21     4960.51    101.57 o 
   4   2  -2     4183.21     3671.43     62.53 o 
   6   2  -2    88642.61    87406.33    847.82 o 
   8   2  -2    23538.49    22963.09    275.95 o 
  10   2  -2    20252.29    21929.67    257.43 o 
  12   2  -2    76240.73    80330.27    749.31 o 
  14   2  -2    13412.13    13136.86    203.53 o 
  16   2  -2     2858.57     2620.80    145.62 o 
  18   2  -2     3474.21     3238.96    159.80 o 
  20   2  -2     3040.00     3152.38    136.38 o 
  22   2  -2     2524.03     2377.36    135.00 o 
  24   2  -2       43.41       26.07     76.50 o 
  26   2  -2      172.40      126.72     88.42 o 
  28   2  -2      616.30      757.66    140.04 o 
  30   2  -2     2465.62     2901.01    286.79 o 
   2   4  -2    44956.18    45181.49    650.18 o 
   4   4  -2    38882.34    38579.00    505.17 o 
   6   4  -2    16006.52    15850.43    181.41 o 
   8   4  -2    14699.69    13911.97    177.47 o 
  10   4  -2    12993.67    12897.01    181.83 o 
  12   4  -2    20571.69    19616.24    251.37 o 
  14   4  -2     8604.59     9335.57    228.02 o 
  16   4  -2     3167.45     3005.83    105.18 o 
  18   4  -2      739.89      641.12     78.60 o 
  20   4  -2     5422.51     5276.13    173.74 o 
  22   4  -2     1136.33      720.42     97.01 o 
  24   4  -2      807.80      826.38    102.10 o 
  26   4  -2     1438.49     1726.14    165.11 o 
  28   4  -2     1625.38     1885.73    200.36 o 
  30   4  -2      177.73      263.47    160.90 o 
   0   6  -2    23773.75    24190.77    390.81 o 
   2   6  -2    57142.48    56611.05    661.48 o 
   4   6  -2    13411.31    12757.88    174.37 o 
   6   6  -2    26525.40    25763.29    290.56 o 
   8   6  -2    16893.96    15543.36    257.23 o 
  10   6  -2    18520.04    19407.68    219.72 o 
  12   6  -2    16415.99    17684.30    235.77 o 
  14   6  -2     9585.03     9948.33    175.45 o 
  16   6  -2    25988.53    25627.11    329.16 o 
  18   6  -2     6587.27     6034.70    154.85 o 
  20   6  -2     2157.53     2278.43    122.28 o 
  22   6  -2     1393.12     1457.72    114.76 o 
  24   6  -2     2307.09     2015.25    165.12 o 
  26   6  -2      673.32      474.96    122.10 o 
  28   6  -2     1007.08     1386.41    194.49 o 
  30   6  -2      702.00      981.43    158.30 o 
   2   8  -2    10801.45    11597.00    172.03 o 
   4   8  -2    27410.31    26737.08    299.55 o 
   6   8  -2    12374.20    12888.34    208.45 o 
   8   8  -2    75817.99    76572.57    708.54 o 
  10   8  -2     7644.01     8691.13    227.29 o 
  12   8  -2     6063.56     6358.82    189.99 o 
  14   8  -2    25058.17    23866.50    277.90 o 
  16   8  -2     2563.20     2686.64    103.85 o 
  18   8  -2     9035.58     8567.64    206.78 o 
  20   8  -2    12405.57    11507.59    226.00 o 
  22   8  -2      153.83      160.22     74.51 o 
  24   8  -2     3066.86     3012.51    193.28 o 
  26   8  -2      906.77     1133.48    182.34 o 
  28   8  -2       50.32      194.23    114.80 o 
  30   8  -2      294.12      407.46    289.65 o 
   0  10  -2    16272.21    15442.18    642.84 o 
   2  10  -2     5831.00     5459.90    143.05 o 
   4  10  -2    44363.20    44459.38    483.10 o 
   6  10  -2    18893.57    19395.33    223.42 o 
   8  10  -2    57746.96    59338.65    577.04 o 
  10  10  -2    31220.76    32002.44    469.31 o 
  12  10  -2    10933.84    10033.18    180.26 o 
  14  10  -2    15648.08    14587.83    233.09 o 
  16  10  -2     6193.39     5822.14    133.13 o 
  18  10  -2     4971.85     4906.66    180.75 o 
  20  10  -2     1737.39     1652.34    134.76 o 
  22  10  -2     2155.12     2141.95    139.79 o 
  24  10  -2      256.30      450.49    113.70 o 
  26  10  -2      474.00      581.04    138.73 o 
  28  10  -2     4096.02     4076.18    236.34 o 
   2  12  -2    37407.12    35789.25    419.96 o 
   4  12  -2      618.85      601.30     87.63 o 
   6  12  -2     8569.23     7793.25    127.44 o 
   8  12  -2    15302.57    15812.92    189.06 o 
  10  12  -2    33817.56    32036.70    370.51 o 
  12  12  -2     9070.47     9082.76    203.30 o 
  14  12  -2     7114.21     6591.35    158.25 o 
  16  12  -2     2143.96     2426.40    109.06 o 
  18  12  -2     3823.39     3606.03    117.32 o 
  20  12  -2     4099.38     4598.44    177.63 o 
  22  12  -2      422.48      358.18     91.55 o 
  24  12  -2     8682.88     8881.37    260.83 o 
  26  12  -2     2801.31     3001.52    206.99 o 
  28  12  -2      400.87      375.84    128.66 o 
   0  14  -2    20561.83    20473.01    409.78 o 
   2  14  -2     3611.67     3905.02    116.36 o 
   4  14  -2    11734.51    12546.17    213.11 o 
   6  14  -2    28670.88    27982.58    306.83 o 
   8  14  -2     2989.65     3362.11     83.00 o 
  10  14  -2      876.43      999.88     54.54 o 
  12  14  -2     6691.80     6846.73    154.57 o 
  14  14  -2    17042.86    16753.94    263.92 o 
  16  14  -2    12807.76    12903.28    290.88 o 
  18  14  -2     4703.46     4552.38    151.51 o 
  20  14  -2     5613.94     5183.21    166.97 o 
  22  14  -2     5616.05     5794.69    216.50 o 
  24  14  -2     8022.62     7732.89    246.67 o 
  26  14  -2     1076.55     1338.92    165.13 o 
  28  14  -2      407.91      297.96    285.71 o 
   2  16  -2    63351.02    60777.86    670.26 o 
   4  16  -2     1388.18     1444.85     81.33 o 
   6  16  -2     5170.24     5085.96    103.06 o 
   8  16  -2    12991.72    12992.62    188.45 o 
  10  16  -2    10207.27     9678.10    151.41 o 
  12  16  -2      449.85      502.86     73.82 o 
  14  16  -2      477.33      561.24     70.59 o 
  16  16  -2    14910.38    15093.19    264.39 o 
  18  16  -2      509.33      400.98     83.11 o 
  20  16  -2     2000.60     1996.91    117.67 o 
  22  16  -2       27.15       13.15     76.73 o 
  24  16  -2     2395.48     2567.06    245.20 o 
  26  16  -2     4216.60     4495.38    247.39 o 
  28  16  -2     1785.48     1793.24    240.06 o 
   0  18  -2     1316.69     1423.62    119.46 o 
   2  18  -2    24446.84    23664.63    402.08 o 
   4  18  -2     9010.33     8955.41    189.52 o 
   6  18  -2    14266.82    14105.39    247.03 o 
   8  18  -2     8829.13     8317.93    149.90 o 
  10  18  -2      978.43      837.39     56.37 o 
  12  18  -2     2355.55     2271.17    100.45 o 
  14  18  -2     3947.65     4014.72    165.89 o 
  16  18  -2     2477.31     2488.72    140.94 o 
  18  18  -2     1687.63     1627.74    130.20 o 
  20  18  -2     1448.96     1336.94    128.45 o 
  22  18  -2      525.24      808.91    113.77 o 
  24  18  -2      543.11      446.07    103.78 o 
  26  18  -2     1720.66     1656.68    180.85 o 
   2  20  -2     4852.77     5014.91    147.54 o 
   4  20  -2    22439.43    21349.36    330.70 o 
   6  20  -2    10789.06    10934.78    221.65 o 
   8  20  -2    21393.02    21379.29    333.47 o 
  10  20  -2     2960.10     3266.22    125.92 o 
  12  20  -2     7079.94     6749.07    201.67 o 
  14  20  -2      984.30      930.70    105.97 o 
  16  20  -2     1120.42     1062.21    114.51 o 
  18  20  -2      238.05      190.46     85.09 o 
  20  20  -2      982.87     1030.55    121.55 o 
  22  20  -2      557.80      552.08    119.97 o 
  24  20  -2     2597.89     2772.47    198.40 o 
  26  20  -2     1564.40     1700.55    200.90 o 
   0  22  -2    15766.11    14496.78    380.98 o 
   2  22  -2     4167.29     3861.16    141.38 o 
   4  22  -2    13837.28    13076.08    257.20 o 
   6  22  -2     3264.24     3468.10    138.89 o 
   8  22  -2     2470.41     2463.52    118.68 o 
  10  22  -2     2386.25     2301.59    156.31 o 
  12  22  -2    11178.79    10066.77    291.99 o 
  14  22  -2      670.86      744.91    102.53 o 
  16  22  -2    11151.08    11798.06    290.84 o 
  18  22  -2     2727.04     2978.48    169.36 o 
  20  22  -2     2745.09     2753.37    171.74 o 
  22  22  -2     2981.49     2878.85    181.55 o 
  24  22  -2      852.86      855.61    152.92 o 
   2  24  -2     4407.78     4408.48    210.06 o 
   4  24  -2    42134.50    38400.90    585.07 o 
   6  24  -2     1138.77     1054.61     97.69 o 
   8  24  -2     4585.47     3827.71    150.47 o 
  10  24  -2     3844.24     3606.69    248.24 o 
  12  24  -2     1248.36     1171.19    133.83 o 
  14  24  -2     3393.61     3328.76    195.34 o 
  16  24  -2     1037.57     1104.31    122.70 o 
  18  24  -2     5715.54     5737.94    225.28 o 
  20  24  -2       40.49      -25.91     80.33 o 
  22  24  -2      806.89      839.59    202.42 o 
  24  24  -2     2503.50     2974.13    192.97 o 
   0  26  -2    26761.27    25496.05    579.90 o 
   2  26  -2       23.52       14.03     63.21 o 
   4  26  -2     3822.99     3606.19    155.90 o 
   6  26  -2     3079.76     3075.03    190.73 o 
   8  26  -2     2502.11     2681.77    193.30 o 
  10  26  -2     3180.93     3466.75    197.00 o 
  12  26  -2      681.28      724.23    120.07 o 
  14  26  -2     2055.61     1773.13    171.71 o 
  16  26  -2     2479.77     2410.52    191.83 o 
  18  26  -2      961.77      954.38    129.00 o 
  20  26  -2     1383.84     1540.60    243.56 o 
  22  26  -2     1656.60     1900.29    166.70 o 
   2  28  -2     3773.65     4081.98    170.27 o 
   4  28  -2     1327.34     1585.91    134.02 o 
   6  28  -2     5103.32     4801.75    202.33 o 
   8  28  -2     2540.30     2424.04    196.76 o 
  10  28  -2      893.65     1089.05    137.00 o 
  12  28  -2     1245.02     1235.67    167.09 o 
  14  28  -2    10513.57    10757.17    339.65 o 
  16  28  -2       35.34      157.40    104.73 o 
  18  28  -2     3516.89     3908.97    238.14 o 
  20  28  -2      303.14      284.70    120.21 o 
   0  30  -2     2897.83     3538.57    239.66 o 
   2  30  -2      478.58      624.93    103.08 o 
   4  30  -2     7635.89     7815.01    230.54 o 
   6  30  -2      943.70      956.03    109.48 o 
   8  30  -2      107.58       43.90     92.50 o 
  10  30  -2      856.66     1183.49    148.98 o 
  12  30  -2      497.50      719.65    128.66 o 
  14  30  -2    11909.67    12211.04    418.09 o 
  16  30  -2     1600.40     1679.31    178.35 o 
  18  30  -2      854.87      735.95    147.71 o 
   2  32  -2     1571.87     1494.72    185.57 o 
   4  32  -2     6077.67     5801.46    213.77 o 
   6  32  -2     5524.40     5508.81    205.44 o 
   8  32  -2     1213.33      899.97    140.47 o 
  10  32  -2      493.52      432.97    121.47 o 
  12  32  -2     4270.91     4392.46    248.22 o 
  14  32  -2       66.93      -49.67    133.77 o 
  16  32  -2     1848.66     2045.80    322.26 o 
   0  34  -2     2246.22     2098.24    219.89 o 
   2  34  -2      720.97     1115.42    123.07 o 
   4  34  -2      873.70      895.24    132.14 o 
   6  34  -2     1856.84     1338.48    174.49 o 
   8  34  -2     4379.04     4361.10    243.96 o 
  10  34  -2      875.76      739.47    141.84 o 
  12  34  -2      462.08      515.05    227.94 o 
  14  34  -2     1485.11     1472.73    178.60 o 
   2  36  -2      387.07      535.81    123.71 o 
   4  36  -2     4626.57     5174.69    219.75 o 
   6  36  -2      222.77      372.06    143.79 o 
   8  36  -2      300.04      316.20    128.59 o 
  10  36  -2     1487.71     1444.19    174.66 o 
   0  38  -2       29.33       99.06    132.13 o 
   2  38  -2      533.96      554.72    112.18 o 
   4  38  -2      202.80      245.77    113.17 o 
   6  38  -2     2062.85     2171.27    200.90 o 
   1   1  -1    91142.44    71762.11   1509.81 o 
   3   1  -1    58452.01    59707.04    473.05 o 
   5   1  -1   125187.68   126752.59   1071.96 o 
   7   1  -1    82550.30    81783.30    718.03 o 
   9   1  -1     5555.46     5665.63    133.42 o 
  11   1  -1     8377.54     8527.97    163.11 o 
  13   1  -1     3575.09     3313.07    113.60 o 
  15   1  -1    10764.32    10433.62    206.25 o 
  17   1  -1     4217.91     3495.82    194.59 o 
  19   1  -1    11810.85    11686.87    245.71 o 
  21   1  -1    10376.20    10115.95    241.75 o 
  23   1  -1     2794.63     3021.36    167.53 o 
  25   1  -1     3618.48     3690.63    172.86 o 
  27   1  -1     6985.74     6976.13    235.69 o 
  29   1  -1     1657.09     1644.25    144.83 o 
  31   1  -1     2332.63     2852.84    221.80 o 
   1   3  -1    11708.52    11693.98    137.01 o 
   3   3  -1    43897.25    44414.55    523.21 o 
   5   3  -1    35263.41    35231.02    370.45 o 
   7   3  -1    47718.45    46161.05    435.69 o 
   9   3  -1     3925.10     3959.73     83.76 o 
  11   3  -1    23697.50    23537.10    251.23 o 
  13   3  -1    15389.46    15083.01    287.19 o 
  15   3  -1     9031.91     8959.10    190.40 o 
  17   3  -1     1192.20     1306.48     92.95 o 
  19   3  -1      539.78      553.47     81.05 o 
  21   3  -1     3827.64     3640.66    155.83 o 
  23   3  -1      678.50      710.89    121.45 o 
  25   3  -1      289.70      238.66     86.39 o 
  27   3  -1      279.68      231.95     91.00 o 
  29   3  -1     1389.16     1334.00    172.91 o 
  31   3  -1      841.21      954.33    162.37 o 
   1   5  -1    68698.94    71570.81    680.60 o 
   3   5  -1    78965.77    80186.64    634.43 o 
   5   5  -1    29205.72    27847.78    269.41 o 
   7   5  -1    14769.18    14773.57    204.06 o 
   9   5  -1    36006.13    35573.10    368.50 o 
  11   5  -1     3683.10     3619.73    154.98 o 
  13   5  -1    16461.43    15916.03    205.63 o 
  15   5  -1     1915.49     1627.27     80.18 o 
  17   5  -1    18659.58    17886.00    301.40 o 
  19   5  -1    11156.56    10601.68    234.86 o 
  21   5  -1     8557.17     8287.22    219.29 o 
  23   5  -1      988.52     1083.70    116.96 o 
  25   5  -1      326.88      349.66     94.01 o 
  27   5  -1     1039.09     1124.87    127.58 o 
  29   5  -1      280.60      193.32    118.58 o 
   1   7  -1    56760.29    56754.95    562.25 o 
   3   7  -1   263557.44   264746.31   2086.30 o 
   5   7  -1    24650.92    23977.28    243.20 o 
   7   7  -1    19769.33    19622.04    198.63 o 
   9   7  -1     3665.30     4176.61    163.72 o 
  11   7  -1     7863.78     7058.29    162.99 o 
  13   7  -1    19745.72    20633.94    296.47 o 
  15   7  -1     8492.90     7546.67    141.75 o 
  17   7  -1     3992.34     4002.06    143.53 o 
  19   7  -1    10884.15    10361.49    233.06 o 
  21   7  -1      883.67      794.54     95.92 o 
  23   7  -1     9031.56     9157.74    243.71 o 
  25   7  -1     7603.78     7768.80    235.01 o 
  27   7  -1     3376.77     3156.05    210.08 o 
  29   7  -1      461.07      690.51    149.52 o 
   1   9  -1    32420.08    31669.09    353.42 o 
   3   9  -1   121389.98   124060.41   1056.03 o 
   5   9  -1    15785.17    16403.26    175.48 o 
   7   9  -1    14110.78    16082.13    178.89 o 
   9   9  -1    16419.77    16641.37    248.38 o 
  11   9  -1    10537.48    10464.69    175.90 o 
  13   9  -1    29045.85    27998.70    374.87 o 
  15   9  -1    12584.00    11881.99    208.29 o 
  17   9  -1     2321.74     2320.39    164.18 o 
  19   9  -1    18379.52    17636.41    255.41 o 
  21   9  -1    11036.67    10972.35    310.58 o 
  23   9  -1     9216.89     9057.20    241.52 o 
  25   9  -1    12714.46    12462.37    369.03 o 
  27   9  -1     2739.07     2809.52    205.82 o 
  29   9  -1      127.15      208.49    119.19 o 
   1  11  -1     1513.99     1117.96     61.84 o 
   3  11  -1    16139.83    16401.73    204.42 o 
   5  11  -1    13203.26    13537.01    179.01 o 
   7  11  -1    28212.60    27711.10    274.57 o 
   9  11  -1    43668.57    44315.39    404.79 o 
  11  11  -1    10483.53     9605.98    142.41 o 
  13  11  -1     5281.79     4959.25    195.04 o 
  15  11  -1     3676.11     3786.56    121.84 o 
  17  11  -1     3387.49     3661.57    145.44 o 
  19  11  -1        7.62       20.82     57.86 o 
  21  11  -1     8720.86     8505.74    181.71 o 
  23  11  -1     2360.85     2540.01    146.07 o 
  25  11  -1     3197.94     3249.27    205.07 o 
  27  11  -1     2719.53     2649.20    211.95 o 
  29  11  -1     1320.05     1329.24    172.17 o 
   1  13  -1     3447.68     3942.34    114.63 o 
   3  13  -1    62940.05    62894.20    583.45 o 
   5  13  -1     1854.71     2304.47    167.18 o 
   7  13  -1     2347.65     2416.86     80.78 o 
   9  13  -1    12388.69    11663.71    232.92 o 
  11  13  -1    12385.08    11255.75    157.89 o 
  13  13  -1     3150.43     2977.10    111.90 o 
  15  13  -1    45607.36    45195.44    670.53 o 
  17  13  -1     8239.17     7954.55    185.22 o 
  19  13  -1    25420.80    25209.17    363.83 o 
  21  13  -1     2623.07     2798.11    143.88 o 
  23  13  -1        3.94      -29.13     77.86 o 
  25  13  -1     4440.13     4977.95    272.62 o 
  27  13  -1     1089.70     1182.84    161.09 o 
  29  13  -1      915.46     1127.62    170.87 o 
   1  15  -1     6966.97     7386.92    160.42 o 
   3  15  -1    62386.16    65487.30    722.09 o 
   5  15  -1    80758.72    81582.20    749.20 o 
   7  15  -1    29339.95    29909.15    306.92 o 
   9  15  -1    13106.61    12912.49    176.61 o 
  11  15  -1     2350.00     2480.56     80.94 o 
  13  15  -1     2992.87     2972.59    114.36 o 
  15  15  -1    10949.28    10774.48    209.90 o 
  17  15  -1      661.13      588.06    123.09 o 
  19  15  -1     1456.36     1412.08    103.66 o 
  21  15  -1    10309.81    10011.04    230.05 o 
  23  15  -1      582.88      567.58    110.20 o 
  25  15  -1     3392.27     3501.47    160.72 o 
  27  15  -1     2886.87     2957.36    281.50 o 
   1  17  -1    16668.37    16615.36    276.98 o 
   3  17  -1     7201.95     7527.33    149.03 o 
   5  17  -1    15107.92    16213.21    221.34 o 
   7  17  -1     1707.33     1179.86     82.99 o 
  11  17  -1     6502.52     5874.55    241.57 o 
  13  17  -1     3356.85     3186.54    120.51 o 
  15  17  -1      896.94      986.83    104.04 o 
  17  17  -1     9432.48     8948.63    206.36 o 
  19  17  -1     1253.21     1307.87    104.64 o 
  21  17  -1     2770.28     2824.05    138.17 o 
  23  17  -1       14.61        3.50     70.35 o 
  25  17  -1     4181.46     4484.49    279.07 o 
  27  17  -1     3035.04     3208.92    290.21 o 
   1  19  -1      255.98      334.33     60.20 o 
   3  19  -1    13930.40    14292.17    208.39 o 
   5  19  -1    18944.10    19684.35    259.37 o 
   7  19  -1    17917.02    17946.76    258.11 o 
   9  19  -1     8174.17     7979.00    146.23 o 
  11  19  -1      533.80      703.08     60.18 o 
  13  19  -1      234.24      321.24     66.05 o 
  15  19  -1     1793.06     1844.99    108.53 o 
  17  19  -1     1174.97     1101.72     97.68 o 
  19  19  -1     1405.37     1411.94    128.30 o 
  21  19  -1      450.24      375.66     95.59 o 
  23  19  -1     7156.53     7405.96    243.73 o 
  25  19  -1      519.27      536.77    132.43 o 
  27  19  -1     3070.51     3744.93    201.88 o 
   1  21  -1     7605.94     7615.72    182.09 o 
   3  21  -1    17036.51    16567.46    237.51 o 
   5  21  -1     1447.76     1330.57     72.84 o 
   7  21  -1    13190.02    12610.73    219.13 o 
   9  21  -1    10456.48    10153.95    218.75 o 
  11  21  -1     3693.14     3982.01    162.53 o 
  13  21  -1    11771.16    12283.91    275.86 o 
  15  21  -1      627.34      681.46     96.89 o 
  17  21  -1    23386.97    23284.55    458.78 o 
  19  21  -1      210.31      235.14     91.92 o 
  21  21  -1     1763.95     1921.28    148.20 o 
  23  21  -1       31.72       58.36     85.09 o 
  25  21  -1     2287.52     2647.88    237.12 o 
   1  23  -1     5153.91     5152.22    132.52 o 
   3  23  -1     3987.91     3790.44    144.60 o 
   5  23  -1    18953.59    19001.38    463.40 o 
   7  23  -1    18837.42    19104.38    548.32 o 
   9  23  -1     4843.49     4575.07    158.60 o 
  11  23  -1     3682.90     3666.83    231.97 o 
  13  23  -1     1535.22     1774.88    154.64 o 
  15  23  -1     3538.39     3567.96    207.48 o 
  17  23  -1      592.20      604.85    107.37 o 
  19  23  -1     4307.94     4490.81    300.27 o 
  21  23  -1      104.74      190.31     92.95 o 
  23  23  -1     2758.99     2772.45    181.97 o 
  25  23  -1      216.38      230.42    122.10 o 
   1  25  -1    10857.38    10684.37    244.02 o 
   3  25  -1     1353.91     1183.76    103.46 o 
   5  25  -1     8390.10     7600.72    243.56 o 
   7  25  -1     2246.31     2259.31    129.57 o 
   9  25  -1     2444.02     2550.74    132.42 o 
  11  25  -1      183.65       -2.05     79.44 o 
  13  25  -1      870.51     1070.28    118.69 o 
  15  25  -1     2228.07     2026.94    145.27 o 
  17  25  -1     2542.42     2693.48    166.08 o 
  19  25  -1     1297.58     1341.64    136.54 o 
  21  25  -1     1313.96     1491.05    171.40 o 
  23  25  -1      817.89     1051.94    132.12 o 
   1  27  -1     7769.04     7878.88    217.46 o 
   3  27  -1     2331.35     2647.87    159.80 o 
   5  27  -1      179.79      108.04     70.47 o 
   7  27  -1     2387.51     2303.00    135.00 o 
   9  27  -1     1828.78     1713.76    121.65 o 
  11  27  -1     1456.88     1562.39    229.37 o 
  13  27  -1      318.65      297.75    104.24 o 
  15  27  -1      374.11       86.84     96.85 o 
  17  27  -1     1358.66     1379.47    136.45 o 
  19  27  -1     1459.43     1449.47    147.71 o 
  21  27  -1     1726.14     1921.71    182.99 o 
   1  29  -1     4125.45     4046.42    229.39 o 
   3  29  -1     2639.11     2597.01    144.60 o 
   5  29  -1      367.55      244.89     80.63 o 
   7  29  -1       94.82      -18.86     83.48 o 
   9  29  -1     4589.94     5141.54    230.54 o 
  11  29  -1     3168.70     3250.58    203.05 o 
  13  29  -1      129.68      131.37    102.37 o 
  15  29  -1     6294.38     6640.86    280.62 o 
  17  29  -1     2599.29     2564.98    255.63 o 
  19  29  -1     2467.46     2354.43    177.27 o 
  21  29  -1     2173.47     2116.37    174.54 o 
   1  31  -1     2827.15     2586.90    150.35 o 
   3  31  -1     1293.98     1451.86    128.60 o 
   5  31  -1     3166.14     3292.37    166.90 o 
   7  31  -1     5331.54     5265.21    200.95 o 
   9  31  -1     1070.78      937.44    157.84 o 
  11  31  -1     1459.03     1391.70    156.99 o 
  13  31  -1     5139.33     5539.23    265.25 o 
  15  31  -1      992.34     1570.76    173.90 o 
  17  31  -1      722.59      891.96    150.73 o 
  19  31  -1      158.27      340.12    129.72 o 
   1  33  -1      643.94      805.02    106.46 o 
   3  33  -1      706.25      678.48    114.69 o 
   5  33  -1      145.59      251.79     99.23 o 
   7  33  -1     3948.02     4332.60    233.34 o 
   9  33  -1      579.68      586.48    128.66 o 
  11  33  -1      162.85        9.26     98.02 o 
  13  33  -1      119.55      -45.08    155.62 o 
  15  33  -1     2191.26     2698.88    217.05 o 
   1  35  -1      693.36      841.33    115.94 o 
   3  35  -1     5671.96     5128.88    213.26 o 
   5  35  -1      846.14      707.29    113.98 o 
   7  35  -1      697.88      658.30    192.07 o 
   9  35  -1      373.00      362.79    119.78 o 
  11  35  -1      718.99      717.20    139.73 o 
  13  35  -1      629.93     1089.96    507.33 o 
   1  37  -1     2048.00     1941.82    159.37 o 
   3  37  -1      543.06      548.40    105.79 o 
   5  37  -1     1763.14     1620.61    174.25 o 
   7  37  -1     1920.41     1791.86    183.51 o 
   9  37  -1     1759.48     1810.87    184.62 o 
   1  39  -1     1079.21     1202.68    141.38 o 
   3  39  -1      287.86      379.77    102.53 o 
   4   0   0     1027.53     1279.29     45.82 o 
   8   0   0      632.41      484.65     46.20 o 
  12   0   0    36419.27    35200.45    611.51 o 
  16   0   0     8568.74     8024.80    266.93 o 
  20   0   0      601.73      558.45    120.10 o 
  24   0   0     1324.54     1372.73    254.46 o 
  28   0   0     1599.46     1514.37    379.45 o 
   4   2   0      284.50      376.93     31.06 o 
   6   2   0     2068.27     1930.42     61.89 o 
   8   2   0     2482.95     2965.92    185.88 o 
  10   2   0     5654.03     5440.36    109.37 o 
  12   2   0    15932.96    15496.40    291.14 o 
  14   2   0       80.86       11.79     38.21 o 
  16   2   0     2103.29     2299.92    110.54 o 
  18   2   0       71.95       61.28     69.59 o 
  20   2   0      434.30      478.33     88.92 o 
  22   2   0    67172.65    65635.88    812.91 o 
  24   2   0    24373.65    23401.06    418.09 o 
  26   2   0       72.25       80.24     84.48 o 
  28   2   0     5392.00     5880.41    225.44 o 
  30   2   0      878.26     1002.32    146.24 o 
   0   4   0    60710.76    60339.14    804.93 o 
   2   4   0    32907.01    34184.60    304.91 o 
   4   4   0     9496.99     9253.24    146.08 o 
   6   4   0    71162.42    71510.92    631.23 o 
   8   4   0     6073.94     5330.12    102.30 o 
  10   4   0    16374.21    16045.61    206.82 o 
  12   4   0     2021.96     2062.38     86.61 o 
  14   4   0     5473.49     4765.38    119.17 o 
  16   4   0    10830.43    10640.12    187.31 o 
  18   4   0    31648.49    30794.71    382.29 o 
  20   4   0    10109.47     9329.98    230.03 o 
  22   4   0     1710.62     1811.82    127.00 o 
  24   4   0     4899.59     4865.12    194.42 o 
  26   4   0        1.35      104.02     82.26 o 
  28   4   0     1329.04     1538.20    144.36 o 
  30   4   0     1581.03     1760.72    154.78 o 
   2   6   0     5219.63     5694.61     77.96 o 
   4   6   0    14385.83    14850.13    151.04 o 
   6   6   0     1236.38     1320.28     44.27 o 
   8   6   0    64439.60    64381.76    753.89 o 
  10   6   0      217.45      162.53     42.82 o 
  12   6   0        0.34       13.62     40.12 o 
  14   6   0      729.01      799.89     64.12 o 
  16   6   0     7190.86     7208.59    287.38 o 
  18   6   0    17199.20    16296.09    256.50 o 
  20   6   0    31737.13    31583.71    446.16 o 
  22   6   0    22119.50    21160.20    381.07 o 
  24   6   0     4392.17     4418.77    217.57 o 
  26   6   0     3280.06     3852.42    185.05 o 
  28   6   0      581.35      785.37    119.91 o 
  30   6   0      473.22      635.22    144.33 o 
   0   8   0   384803.44   377442.06   5106.29 o 
   2   8   0   900443.38   880380.63   6912.14 o 
   4   8   0    12296.27    12054.90    148.65 o 
   6   8   0    54749.84    54287.18    457.30 o 
   8   8   0    30551.55    31267.02    295.13 o 
  10   8   0     8741.65     8531.33    199.07 o 
  12   8   0     1042.24     1120.53     54.04 o 
  14   8   0    10650.24    10107.99    181.14 o 
  16   8   0     8055.13     8022.54    169.65 o 
  18   8   0       12.57      -33.60     50.13 o 
  20   8   0    13889.27    13114.61    241.94 o 
  22   8   0      707.07      658.11    175.63 o 
  24   8   0     2419.84     2469.33    155.75 o 
  26   8   0     1943.13     1673.14    159.80 o 
  28   8   0     1572.17     1462.36    141.44 o 
  30   8   0        0.04     -110.48    112.32 o 
   2  10   0   178900.27   187727.00   1434.44 o 
   4  10   0   140251.55   143053.08   1107.74 o 
   6  10   0     8240.05     8330.35    120.44 o 
   8  10   0      175.71      317.04     39.88 o 
  10  10   0    13368.60    13731.11    241.47 o 
  12  10   0    23720.15    23502.96    415.12 o 
  14  10   0     8384.98     8300.02    143.24 o 
  16  10   0     8010.29     7766.34    170.13 o 
  18  10   0    20540.77    19759.44    299.91 o 
  20  10   0     8138.74     8070.17    192.97 o 
  22  10   0      174.96      222.63     67.35 o 
  24  10   0    19155.64    18487.98    318.11 o 
  26  10   0    15037.26    15029.28    341.56 o 
  28  10   0        6.76       78.32     88.96 o 
  30  10   0        0.11      -24.38    144.64 o 
   0  12   0      469.44      551.62     89.28 o 
   2  12   0     4256.89     4708.88    216.27 o 
   4  12   0    17368.09    19047.28    207.03 o 
   6  12   0    15081.51    14812.58    179.78 o 
   8  12   0    15273.78    15563.90    189.99 o 
  10  12   0    10563.94    10968.32    179.66 o 
  12  12   0     3517.68     3471.16     88.81 o 
  14  12   0     8857.92     8670.43    143.79 o 
  16  12   0    26471.00    25466.65    343.13 o 
  18  12   0     2477.78     2534.70    126.88 o 
  20  12   0      209.11      256.29     68.78 o 
  22  12   0     1169.98     1292.02    102.42 o 
  24  12   0     6754.39     6658.27    289.51 o 
  26  12   0        4.47       16.08     80.71 o 
  28  12   0     4447.57     4452.37    256.45 o 
   2  14   0    13721.64    15196.17    203.45 o 
   4  14   0    20948.16    19098.73    273.66 o 
   6  14   0     7805.33     8625.37    135.56 o 
   8  14   0       43.24       16.50     34.97 o 
  10  14   0    40888.93    41411.80    402.07 o 
  12  14   0     1075.11     1275.58     82.84 o 
  14  14   0     3592.49     3624.96    122.53 o 
  16  14   0    30541.45    30210.63    393.37 o 
  18  14   0      596.76      546.38     84.64 o 
  20  14   0     1192.49     1288.07    100.62 o 
  22  14   0     7190.67     7292.96    209.67 o 
  24  14   0     2766.93     2652.35    142.79 o 
  26  14   0      443.28      588.01     93.33 o 
  28  14   0     1448.67     1501.71    180.72 o 
   0  16   0    34807.32    35352.89   1799.06 o 
   2  16   0    20122.01    20105.86    254.05 o 
   4  16   0       23.99       63.08     44.58 o 
   6  16   0    77468.07    78329.48    671.75 o 
   8  16   0     7468.64     7118.36    130.20 o 
  10  16   0     1886.15     1865.67     85.85 o 
  12  16   0    16473.75    16251.28    217.92 o 
  14  16   0       39.71       70.36     54.69 o 
  16  16   0     7816.23     7795.29    184.32 o 
  18  16   0     4441.21     4096.98    147.50 o 
  20  16   0      871.79      780.81    102.19 o 
  22  16   0      257.26      302.58     80.96 o 
  24  16   0     4148.10     4111.74    166.32 o 
  26  16   0     1424.18     1499.75    141.90 o 
  28  16   0     1203.03     1146.15    171.04 o 
   2  18   0     5607.78     5860.51    130.98 o 
   4  18   0    41059.46    43893.61    462.69 o 
   6  18   0    40180.93    41766.54    409.55 o 
   8  18   0     2231.80     2358.25     84.80 o 
  10  18   0    27928.04    27762.96    452.53 o 
  12  18   0     1157.64     1026.81     68.11 o 
  14  18   0     4977.29     4871.59    160.38 o 
  16  18   0     1069.37     1062.57     93.45 o 
  18  18   0        1.22      -69.48     89.98 o 
  20  18   0     6027.21     5886.26    181.82 o 
  22  18   0      132.98      172.08     73.51 o 
  24  18   0       79.84       79.07     79.59 o 
  26  18   0     3274.19     3387.57    388.09 o 
   0  20   0       13.41       -8.93     66.06 o 
   2  20   0      121.35       -7.88     51.89 o 
   4  20   0    29266.00    31419.86    369.59 o 
   6  20   0    10060.29    10662.57    188.29 o 
   8  20   0       36.15       25.94     41.82 o 
  10  20   0     3412.38     3523.13    107.78 o 
  12  20   0      463.57      538.20     61.73 o 
  14  20   0     4117.55     4104.19    194.35 o 
  16  20   0       30.10      -44.73     66.97 o 
  18  20   0      233.36      327.42     78.89 o 
  20  20   0      366.87      405.24     84.04 o 
  22  20   0     8660.82     8976.19    259.64 o 
  24  20   0      380.86      266.48    118.26 o 
  26  20   0      609.09      501.02    135.29 o 
   2  22   0    21569.72    20277.21    282.84 o 
   4  22   0      917.02     1102.87     75.51 o 
   6  22   0     6071.88     6675.19    153.28 o 
   8  22   0     2622.76     2788.65    107.33 o 
  10  22   0     9940.20     9683.57    176.67 o 
  12  22   0       16.30       98.04     60.62 o 
  14  22   0     7522.68     7169.14    222.94 o 
  16  22   0      389.43      289.16     86.87 o 
  18  22   0    18640.55    19155.66    377.26 o 
  20  22   0     1493.25     1431.91    133.10 o 
  22  22   0      572.09      665.29    112.98 o 
  24  22   0      152.03      276.29    115.63 o 
   0  24   0     1789.68     1801.02    157.45 o 
   2  24   0        3.57      -38.88     46.91 o 
   4  24   0     2061.72     2232.81    100.38 o 
   6  24   0    13910.90    13566.73    273.41 o 
   8  24   0     7568.69     7169.90    199.93 o 
  10  24   0     1013.86      875.55     88.45 o 
  12  24   0     3112.59     3023.51    151.95 o 
  14  24   0      300.94      126.71     80.86 o 
  16  24   0      641.37      613.27    102.93 o 
  18  24   0      109.06      -28.82     79.16 o 
  20  24   0     4974.50     5277.65    248.43 o 
  22  24   0     1484.84     1466.49    166.97 o 
  24  24   0        0.39      -33.21    114.23 o 
   2  26   0      124.70       34.64     64.62 o 
   4  26   0      141.20      211.91     74.74 o 
   6  26   0     2222.67     2650.33    138.65 o 
   8  26   0     3840.22     3919.88    161.61 o 
  10  26   0     1130.81     1292.17    107.09 o 
  12  26   0     3975.36     4055.80    178.28 o 
  14  26   0      621.46      804.37    110.15 o 
  16  26   0     2334.52     2492.86    158.03 o 
  18  26   0     2078.72     1842.72    150.78 o 
  20  26   0     1507.74     1352.48    164.79 o 
  22  26   0        7.30      -59.32    138.14 o 
   0  28   0     4501.55     4250.59    339.28 o 
   2  28   0     1550.17     1672.55    148.20 o 
   4  28   0      210.88      114.85     70.03 o 
   6  28   0     3076.32     3097.83    182.91 o 
   8  28   0      801.97      847.99    100.42 o 
  10  28   0       62.48       86.58     85.29 o 
  12  28   0      223.03      248.94    102.84 o 
  14  28   0     1565.39     1631.00    141.29 o 
  16  28   0     1408.64     1505.76    139.93 o 
  18  28   0       10.07      -10.38    109.54 o 
  20  28   0     6378.90     6335.02    293.21 o 
   2  30   0     3767.91     3857.82    174.02 o 
   4  30   0     2108.67     2026.16    137.44 o 
   6  30   0     1443.73     1261.49    169.57 o 
   8  30   0      114.34       51.71     74.81 o 
  10  30   0     1268.56     1080.09    139.10 o 
  12  30   0     2632.29     2626.47    191.11 o 
  14  30   0        4.56       18.66     93.87 o 
  16  30   0     4470.19     4563.88    247.36 o 
  18  30   0      656.06      541.73    140.64 o 
  20  30   0     2698.80     2306.29    210.84 o 
   0  32   0      322.29      299.10    119.95 o 
   2  32   0      564.49      452.54    182.99 o 
   4  32   0     3045.72     2540.42    157.14 o 
   6  32   0     3531.67     4002.38    217.22 o 
   8  32   0      260.00      293.18    111.29 o 
  10  32   0       67.74      233.95    107.72 o 
  12  32   0     1679.37     1664.93    169.43 o 
  14  32   0     1342.11     1335.12    163.50 o 
  16  32   0      926.23      923.62    197.00 o 
  18  32   0      953.44     1113.76    254.46 o 
   2  34   0     1631.49     1760.10    143.62 o 
   4  34   0      117.46      102.46     80.17 o 
   6  34   0       59.55      -36.71     86.34 o 
   8  34   0      201.35      230.93    119.19 o 
  10  34   0        6.64       32.08     97.07 o 
  12  34   0      807.98     1094.13    156.99 o 
  14  34   0      419.52      430.73    129.76 o 
   0  36   0      478.88      495.52    151.52 o 
   2  36   0       56.67       13.60     81.21 o 
   4  36   0       77.12      117.20     86.16 o 
   6  36   0      523.64      343.32    100.94 o 
   8  36   0     1728.25     1793.10    180.84 o 
  10  36   0        4.41       -6.82    112.03 o 
  12  36   0       36.36       63.77    109.90 o 
   2  38   0       68.84      110.30     90.17 o 
   4  38   0     1960.11     1893.92    159.78 o 
   6  38   0        6.38       65.09    109.63 o 
   8  38   0      456.73      493.38    135.87 o 
   1   1   1    89424.86    76604.63   1066.05 o 
   3   1   1    59153.91    61744.82    689.99 o 
   5   1   1   125338.76   127721.77   1088.98 o 
   7   1   1    83042.99    84964.87    735.27 o 
   9   1   1     5653.36     5964.17    122.32 o 
  11   1   1     8136.72     8739.12    147.74 o 
  13   1   1     3769.29     3917.05     86.51 o 
  15   1   1    10852.41    10678.34    180.53 o 
  17   1   1     4409.71     4240.91    120.44 o 
  19   1   1    11630.69    11238.64    252.03 o 
  21   1   1    10300.47    10482.95    257.48 o 
  23   1   1     2767.47     2720.61    212.63 o 
  25   1   1     3572.14     3569.17    177.46 o 
  27   1   1     6918.71     6955.18    242.91 o 
  29   1   1     1709.55     1790.11    155.98 o 
  31   1   1     2325.86     2436.18    184.16 o 
   1   3   1    12156.06    12614.13    127.40 o 
   3   3   1    43726.05    45055.13    399.81 o 
   5   3   1    34587.53    34569.45    325.83 o 
   7   3   1    47932.56    47000.34    438.91 o 
   9   3   1     4152.10     4480.24    112.51 o 
  11   3   1    23761.66    24113.31    317.55 o 
  13   3   1    15598.18    15275.24    255.50 o 
  15   3   1     8898.42     9034.44    202.57 o 
  17   3   1     1193.82     1321.26     90.16 o 
  19   3   1      552.98      594.73    127.13 o 
  21   3   1     3861.84     3674.55    164.38 o 
  23   3   1      632.26      585.41     98.41 o 
  25   3   1      290.99      263.96     93.42 o 
  27   3   1      288.70      349.77    100.23 o 
  29   3   1     1365.80     1632.49    179.34 o 
  31   3   1      841.60      882.99    139.42 o 
   1   5   1    69491.70    74226.17    633.80 o 
   3   5   1    77672.40    81050.01    696.05 o 
   5   5   1    28454.82    26696.69    269.03 o 
   7   5   1    14235.15    14144.59    175.65 o 
   9   5   1    35145.50    35813.80    366.86 o 
  11   5   1     3841.18     4147.71    173.71 o 
  13   5   1    16497.80    16769.39    265.06 o 
  15   5   1     1970.62     1761.87     93.43 o 
  17   5   1    18418.81    18022.57    267.25 o 
  19   5   1    11314.93    11208.67    215.51 o 
  21   5   1     8502.41     8397.41    242.43 o 
  23   5   1     1020.29     1104.94    114.40 o 
  25   5   1      336.40      443.24     96.47 o 
  27   5   1     1019.46      891.28    121.71 o 
  29   5   1      293.60      284.00    103.02 o 
   1   7   1    56120.51    57897.20    698.51 o 
   3   7   1   264719.03   273686.47   2231.35 o 
   5   7   1    24576.56    23746.29    250.89 o 
   7   7   1    19259.24    19240.26    402.70 o 
   9   7   1     3825.22     4269.10    103.35 o 
  11   7   1     7959.06     7696.15    173.22 o 
  13   7   1    19575.42    20043.27    264.94 o 
  15   7   1     8518.75     7513.02    177.89 o 
  17   7   1     4095.67     3941.85    154.65 o 
  19   7   1    10469.95    10105.32    274.49 o 
  21   7   1      947.24      806.03     97.07 o 
  23   7   1     9029.75     9104.01    288.86 o 
  25   7   1     7643.56     7800.48    246.49 o 
  27   7   1     3407.42     3220.95    180.23 o 
  29   7   1      477.44      672.93    122.07 o 
   1   9   1    32493.14    32170.40    313.34 o 
   3   9   1   120698.38   125948.95    977.17 o 
   5   9   1    16051.33    17080.42    183.49 o 
   7   9   1    14616.11    16840.83    190.21 o 
   9   9   1    16673.00    17217.75    226.48 o 
  11   9   1    10812.44    10657.40    202.09 o 
  13   9   1    29029.82    27095.23    329.33 o 
  15   9   1    12551.70    12254.65    208.58 o 
  17   9   1     2234.77     2186.31    126.67 o 
  19   9   1    18812.69    18401.57    328.50 o 
  21   9   1    10803.18    10642.66    224.30 o 
  23   9   1     9248.19     9633.30    248.17 o 
  25   9   1    12579.85    12573.13    353.10 o 
  27   9   1     2703.40     2646.27    194.31 o 
  29   9   1      116.85       33.52    104.38 o 
   1  11   1     1715.70     1275.49     70.88 o 
   3  11   1    15521.95    15868.78    178.12 o 
   5  11   1    12817.01    13680.17    167.15 o 
   7  11   1    28585.80    29004.40    289.51 o 
   9  11   1    43790.67    44037.56    443.21 o 
  11  11   1    10634.86     9805.57    148.29 o 
  13  11   1     5190.37     4906.99    107.84 o 
  15  11   1     3680.88     3842.30    102.49 o 
  17  11   1     3309.49     3342.48    122.08 o 
  19  11   1        7.85      -19.90     58.25 o 
  21  11   1     8723.75     8648.63    234.38 o 
  23  11   1     2327.56     2298.79    126.51 o 
  25  11   1     3161.53     3470.70    274.49 o 
  27  11   1     2702.48     2817.45    176.13 o 
  29  11   1     1339.39     1575.31    152.31 o 
   1  13   1     3710.01     3996.89    145.20 o 
   3  13   1    62447.99    63245.32    539.86 o 
   5  13   1     1765.81     1987.05     67.52 o 
   7  13   1     2379.98     2489.93     77.62 o 
   9  13   1    12452.93    11885.53    167.93 o 
  11  13   1    12264.55    11443.86    167.19 o 
  13  13   1     3325.97     2933.06     99.84 o 
  15  13   1    45381.45    45226.29    448.19 o 
  17  13   1     8295.66     8291.38    187.80 o 
  19  13   1    25328.09    25087.48    442.96 o 
  21  13   1     2655.46     2515.42    144.37 o 
  23  13   1        5.35      -46.64     68.60 o 
  25  13   1     4470.26     4809.73    175.86 o 
  27  13   1     1079.00     1111.84    134.94 o 
  29  13   1      904.01      953.75    137.13 o 
   1  15   1     7348.28     7791.78    173.46 o 
   3  15   1    62642.87    65996.20    570.16 o 
   5  15   1    79964.43    82333.48    695.34 o 
   7  15   1    29247.16    30667.46    318.53 o 
   9  15   1    12850.56    12935.47    181.90 o 
  11  15   1     2271.48     2358.98     83.45 o 
  13  15   1     3002.78     2931.99     95.57 o 
  15  15   1    10856.29    11151.67    213.32 o 
  17  15   1      706.68      806.33     82.50 o 
  19  15   1     1488.00     1520.05    103.95 o 
  21  15   1    10157.65    10028.48    263.19 o 
  23  15   1      612.81      750.23    110.15 o 
  25  15   1     3465.57     3463.06    181.57 o 
  27  15   1     2910.20     2872.59    179.83 o 
   1  17   1    16486.91    16870.69    267.63 o 
   3  17   1     7110.81     7330.28    164.27 o 
   5  17   1    15348.93    16882.06    212.97 o 
   7  17   1     1700.24     1260.34     69.42 o 
   9  17   1       14.03       19.67     37.75 o 
  11  17   1     6455.15     6139.08    130.24 o 
  13  17   1     3254.62     3124.04    107.74 o 
  15  17   1      830.95      752.67     81.76 o 
  17  17   1     9599.84     9800.67    213.91 o 
  19  17   1     1170.17     1029.51     95.54 o 
  21  17   1     2801.73     2819.10    214.05 o 
  23  17   1       13.96      -66.73     75.35 o 
  25  17   1     4153.48     4116.22    199.37 o 
  27  17   1     2959.47     2961.65    200.30 o 
   1  19   1      258.60      258.56     56.81 o 
   3  19   1    13819.21    14440.23    220.30 o 
   5  19   1    18746.10    19032.02    236.52 o 
   7  19   1    18414.40    19269.24    270.18 o 
   9  19   1     8227.85     7985.86    150.48 o 
  11  19   1      496.73      622.23     60.40 o 
  13  19   1      234.75      249.17     54.88 o 
  15  19   1     1790.09     1967.71    109.36 o 
  17  19   1     1183.12     1155.02    104.79 o 
  19  19   1     1426.82     1409.00    108.05 o 
  21  19   1      435.46      406.16    101.73 o 
  23  19   1     7170.57     6951.68    236.95 o 
  25  19   1      505.99      589.70    113.49 o 
  27  19   1     3094.63     3259.73    231.51 o 
   1  21   1     7693.90     7637.37    253.87 o 
   3  21   1    17056.74    16694.52    249.14 o 
   5  21   1     1527.38     1529.24     85.02 o 
   7  21   1    13271.21    13223.84    254.88 o 
   9  21   1    10410.48    10444.16    180.05 o 
  11  21   1     3715.39     3644.63    116.46 o 
  13  21   1    11804.16    12439.01    237.37 o 
  15  21   1      599.84      589.20     82.65 o 
  17  21   1    23378.49    23232.36    359.56 o 
  19  21   1      219.05      195.70     77.49 o 
  21  21   1     1699.19     1864.24    148.29 o 
  23  21   1       29.33      -13.79     93.87 o 
  25  21   1     2313.49     2272.74    199.34 o 
   1  23   1     5035.78     5316.46    193.99 o 
   3  23   1     3966.68     4370.94    232.64 o 
   5  23   1    18805.69    19080.56    495.59 o 
   7  23   1    18435.09    18723.25    282.90 o 
   9  23   1     4895.27     5022.85    149.07 o 
  11  23   1     3658.33     3518.33    116.97 o 
  13  23   1     1515.95     1579.29    104.11 o 
  15  23   1     3582.62     3868.14    150.88 o 
  17  23   1      580.46      560.44     87.72 o 
  19  23   1     4276.63     4621.51    236.36 o 
  21  23   1      115.97      324.38    111.29 o 
  23  23   1     2796.35     2576.31    204.43 o 
  25  23   1      214.92      254.28    120.58 o 
   1  25   1    11020.30    10665.65    209.74 o 
   3  25   1     1374.54     1253.51     88.83 o 
   5  25   1     8414.57     8227.38    184.34 o 
   7  25   1     2279.35     2545.59    129.36 o 
   9  25   1     2388.32     2386.38    103.29 o 
  11  25   1      197.81      150.88     64.53 o 
  13  25   1      842.55      923.95    107.12 o 
  15  25   1     2244.77     2333.02    160.30 o 
  17  25   1     2564.35     2407.18    181.99 o 
  19  25   1     1331.64      946.08    144.31 o 
  21  25   1     1313.33     1555.17    172.90 o 
  23  25   1      825.54      921.47    166.69 o 
   1  27   1     7741.73     7660.43    185.63 o 
   3  27   1     2320.35     2403.92    144.86 o 
   5  27   1      175.13      241.03     83.77 o 
   7  27   1     2347.36     2341.99    136.14 o 
   9  27   1     1903.62     2028.38    129.46 o 
  11  27   1     1395.40     1400.21    121.95 o 
  13  27   1      339.25      372.04     93.85 o 
  15  27   1      365.35      278.79     91.11 o 
  17  27   1     1361.86     1657.36    170.33 o 
  19  27   1     1484.31     1840.47    182.09 o 
  21  27   1     1741.06     2041.60    196.29 o 
   1  29   1     4032.93     3802.40    197.17 o 
   3  29   1     2755.49     2588.49    145.95 o 
   5  29   1      364.61      236.83     81.84 o 
   7  29   1      100.01       -8.82     69.22 o 
   9  29   1     4668.67     4925.79    188.64 o 
  11  29   1     3185.84     2722.73    185.10 o 
  13  29   1      144.87      193.49     87.27 o 
  15  29   1     6240.38     6712.89    282.33 o 
  17  29   1     2596.52     2730.08    208.48 o 
  19  29   1     2484.29     2518.95    208.25 o 
  21  29   1     2150.10     2462.55    211.22 o 
   1  31   1     2839.40     2784.87    212.63 o 
   3  31   1     1297.84     1351.28    121.14 o 
   5  31   1     3163.04     3278.83    167.32 o 
   7  31   1     5274.57     5066.93    198.12 o 
   9  31   1     1069.61     1206.28    139.18 o 
  11  31   1     1454.13     1569.16    159.28 o 
  13  31   1     5186.39     5165.74    486.60 o 
  15  31   1     1016.99      975.97    191.86 o 
  17  31   1      721.74      743.25    455.35 o 
  19  31   1      162.17      296.01    196.42 o 
   1  33   1      665.91      528.19     99.32 o 
   3  33   1      706.73      812.52    112.12 o 
   5  33   1      144.42      193.25     86.34 o 
   7  33   1     3934.54     4392.52    196.12 o 
   9  33   1      576.00      508.63    122.32 o 
  11  33   1      175.32      159.84    102.29 o 
  13  33   1      120.12     -116.67    116.67 o 
  15  33   1     2156.30     2079.87    254.23 o 
   1  35   1      691.78      642.79    110.93 o 
   3  35   1     5702.62     5596.55    225.07 o 
   5  35   1      853.00      904.06    167.81 o 
   7  35   1      689.93     1004.98    139.18 o 
   9  35   1      360.64      574.33    132.38 o 
  11  35   1      726.69      578.04    330.35 o 
  13  35   1      621.11      615.46    188.14 o 
   1  37   1     2042.80     2033.37    158.98 o 
   3  37   1      522.00      661.97    114.50 o 
   5  37   1     1779.46     1955.27    158.77 o 
   7  37   1     1961.40     2373.13    276.11 o 
   9  37   1     1761.49     2258.53    495.52 o 
   1  39   1     1078.16     1243.49    142.43 o 
   3  39   1      287.21      402.33    104.39 o 
   2   0   2    76081.52    82605.09   1616.03 o 
   6   0   2    86973.22    93234.45   1486.57 o 
  10   0   2   115624.63   123792.05   1688.70 o 
  14   0   2    16708.06    18073.09    299.79 o 
  18   0   2     7181.23     7394.66    322.45 o 
  22   0   2    11887.24    11843.89    403.46 o 
  26   0   2     4481.71     4142.11    279.61 o 
  30   0   2     2763.51     2839.57    544.63 o 
   0   2   2   217204.80   216682.13   4258.82 o 
   2   2   2     5309.13     5246.45    141.10 o 
   4   2   2     4009.50     3550.57    140.31 o 
   6   2   2    88220.53    88481.86    870.71 o 
   8   2   2    23845.12    24246.92    258.31 o 
  10   2   2    20524.66    22181.76    248.71 o 
  12   2   2    75842.02    81318.92    815.85 o 
  14   2   2    13258.51    13255.58    182.98 o 
  16   2   2     2676.51     2508.55     96.38 o 
  18   2   2     3452.26     3483.27    160.59 o 
  20   2   2     3041.61     2964.29    152.19 o 
  22   2   2     2457.07     2451.78    149.63 o 
  24   2   2       37.86      -55.64     75.66 o 
  26   2   2      171.42      287.75     98.25 o 
  28   2   2      639.38      879.13    125.94 o 
  30   2   2     2450.21     2945.24    193.23 o 
   2   4   2    44592.90    45615.27    412.46 o 
   4   4   2    39785.75    40771.77    444.60 o 
   6   4   2    15885.24    15920.05    218.25 o 
   8   4   2    14748.19    14584.85    194.23 o 
  10   4   2    12747.72    13208.19    214.18 o 
  12   4   2    20483.48    19870.28    290.49 o 
  14   4   2     8477.33     9424.38    193.14 o 
  16   4   2     3056.64     3048.03    120.06 o 
  18   4   2      731.10      925.58     77.08 o 
  20   4   2     5348.69     5355.42    155.68 o 
  22   4   2     1173.71     1014.19    114.78 o 
  24   4   2      754.98      860.67    165.98 o 
  26   4   2     1475.75     1545.27    144.50 o 
  28   4   2     1632.32     1965.31    161.25 o 
  30   4   2      184.91      320.16    110.04 o 
   0   6   2    24033.75    26138.82    323.72 o 
   2   6   2    57260.29    59993.38    531.85 o 
   4   6   2    13318.43    13059.29    155.90 o 
   6   6   2    27161.74    26507.46    301.70 o 
   8   6   2    16746.29    15488.08    196.34 o 
  10   6   2    18537.61    19962.18    287.81 o 
  12   6   2    16331.77    18446.12    282.79 o 
  14   6   2     9575.47    10364.74    216.81 o 
  16   6   2    25994.83    25667.37    378.56 o 
  18   6   2     6527.01     5930.77    203.61 o 
  20   6   2     2124.66     2190.89    116.41 o 
  22   6   2     1388.94     1366.74    129.07 o 
  24   6   2     2269.63     2158.96    181.71 o 
  26   6   2      676.08      770.48    119.32 o 
  28   6   2      953.22     1085.48    159.80 o 
  30   6   2      717.14      884.76    138.48 o 
   2   8   2    10672.16    11872.09    134.93 o 
   4   8   2    27441.69    27783.27    285.25 o 
   6   8   2    12429.03    13388.39    173.52 o 
   8   8   2    76098.90    79018.64    938.64 o 
  10   8   2     7626.45     8395.13    174.35 o 
  12   8   2     5900.50     6274.51    141.75 o 
  14   8   2    25046.81    25173.20    365.55 o 
  16   8   2     2651.00     2684.39    123.51 o 
  18   8   2     8967.54     8428.99    213.80 o 
  20   8   2    12265.56    12194.65    266.03 o 
  22   8   2      154.00      143.79     69.06 o 
  24   8   2     3002.46     3137.49    172.09 o 
  26   8   2      922.31     1356.32    250.01 o 
  28   8   2       46.45      208.34    119.85 o 
  30   8   2      289.04      334.90    115.52 o 
   0  10   2    16339.89    16205.12    330.35 o 
   2  10   2     5603.60     5565.42     92.15 o 
   4  10   2    44973.96    48472.86    460.72 o 
   6  10   2    19035.88    19706.83    223.23 o 
   8  10   2    57986.82    60576.25    579.05 o 
  10  10   2    30835.52    32167.96    357.63 o 
  12  10   2    10878.66    10247.60    176.80 o 
  14  10   2    15675.25    14808.46    229.06 o 
  16  10   2     6319.43     6267.37    180.45 o 
  18  10   2     5139.50     5165.68    190.73 o 
  20  10   2     1754.82     1726.86    121.42 o 
  22  10   2     2080.19     1831.47    129.51 o 
  24  10   2      239.29      221.72     94.45 o 
  26  10   2      478.73      502.30    110.99 o 
  28  10   2     4099.30     3956.13    210.21 o 
   2  12   2    38043.46    37255.10    377.56 o 
   4  12   2      578.55      577.25     45.73 o 
   6  12   2     8611.63     8541.25    164.37 o 
   8  12   2    15140.74    16090.03    197.98 o 
  10  12   2    33311.79    32119.03    328.45 o 
  12  12   2     9096.84     9339.67    192.91 o 
  14  12   2     7186.94     6871.81    154.79 o 
  16  12   2     2141.96     2174.52    145.04 o 
  18  12   2     3726.27     3509.74    170.11 o 
  20  12   2     4176.56     4056.10    168.86 o 
  22  12   2      429.32      405.86     95.92 o 
  24  12   2     8739.29     8886.55    319.26 o 
  26  12   2     2882.04     3126.95    184.95 o 
  28  12   2      394.75      551.79    118.14 o 
   0  14   2    21160.83    21105.29    409.78 o 
   2  14   2     3694.85     3974.46     89.70 o 
   4  14   2    11337.13    12860.38    185.53 o 
   6  14   2    28435.54    28700.97    297.19 o 
   8  14   2     3061.39     3563.50     93.33 o 
  10  14   2      888.33     1097.95     66.23 o 
  12  14   2     6707.18     6960.25    134.64 o 
  14  14   2    16961.76    16152.95    222.78 o 
  16  14   2    12553.15    12439.70    197.57 o 
  18  14   2     4719.60     4845.07    161.01 o 
  20  14   2     5636.38     5473.29    255.10 o 
  22  14   2     5574.58     5741.42    229.39 o 
  24  14   2     8143.12     8212.33    250.75 o 
  26  14   2     1055.51     1164.71    160.05 o 
  28  14   2      388.85      503.60    119.29 o 
   2  16   2    64090.84    63715.15    557.82 o 
   4  16   2     1314.37     1317.07     62.03 o 
   6  16   2     5089.17     5374.53    113.28 o 
   8  16   2    13182.62    13831.54    208.30 o 
  10  16   2    10343.36     9893.22    162.07 o 
  12  16   2      459.77      487.59     54.56 o 
  14  16   2      433.69      410.28     57.88 o 
  16  16   2    14880.80    15456.73    263.37 o 
  18  16   2      523.90      480.05     78.12 o 
  20  16   2     1943.66     1822.00    135.53 o 
  22  16   2       28.59      -34.58     77.32 o 
  24  16   2     2432.88     2531.30    165.19 o 
  26  16   2     4179.77     4705.81    260.52 o 
  28  16   2     1805.26     2039.13    178.13 o 
   0  18   2     1390.69     1490.34    125.79 o 
   2  18   2    24189.24    24017.08    305.43 o 
   4  18   2     9062.52     9401.74    151.66 o 
   6  18   2    14584.91    15151.38    205.35 o 
   8  18   2     8951.21     9450.79    200.31 o 
  10  18   2      925.76      940.10     66.14 o 
  12  18   2     2484.27     2196.67     89.84 o 
  14  18   2     4012.74     4270.14    122.21 o 
  16  18   2     2539.75     2605.59    170.38 o 
  18  18   2     1746.37     1967.55    138.73 o 
  20  18   2     1461.22     1651.22    193.30 o 
  22  18   2      534.52      686.43    113.28 o 
  24  18   2      512.50      475.77    116.72 o 
  26  18   2     1718.84     1800.81    195.34 o 
   2  20   2     4798.74     4858.10    130.58 o 
   4  20   2    22077.84    21997.42    296.87 o 
   6  20   2    10777.26    11486.35    181.18 o 
   8  20   2    21164.17    21687.51    272.63 o 
  10  20   2     2905.82     2938.65    111.42 o 
  12  20   2     7123.26     6815.03    149.03 o 
  14  20   2      997.48      988.73     76.45 o 
  16  20   2     1201.54     1281.62    127.27 o 
  18  20   2      246.71      297.17    126.85 o 
  20  20   2     1003.43     1136.02    128.60 o 
  22  20   2      554.14      531.46    108.48 o 
  24  20   2     2660.90     2471.31    171.00 o 
  26  20   2     1585.86     1484.62    149.58 o 
   0  22   2    15975.43    15408.37    397.31 o 
   2  22   2     4303.25     4275.31    128.32 o 
   4  22   2    13866.96    13071.76    237.56 o 
   6  22   2     3088.67     3144.67    105.00 o 
   8  22   2     2455.14     2484.15     97.08 o 
  10  22   2     2355.38     2362.07     97.11 o 
  12  22   2    11251.74    10829.99    195.09 o 
  14  22   2      696.97      717.63     84.86 o 
  16  22   2    11173.63    11601.90    284.49 o 
  18  22   2     2813.31     2958.12    164.89 o 
  20  22   2     2713.99     2775.13    184.28 o 
  22  22   2     3026.68     3267.57    182.95 o 
  24  22   2      877.92     1160.23    139.02 o 
   2  24   2     4380.59     4508.65    140.77 o 
   4  24   2    42519.49    41469.29    488.66 o 
   6  24   2     1112.23     1080.28     86.19 o 
   8  24   2     4764.85     4442.68    134.43 o 
  10  24   2     3914.02     4112.42    128.80 o 
  12  24   2     1239.38     1546.11     91.46 o 
  14  24   2     3344.96     3595.88    168.90 o 
  16  24   2     1087.58     1080.01    122.12 o 
  18  24   2     5616.29     5635.32    215.23 o 
  20  24   2       32.14      -92.50     92.50 o 
  22  24   2      798.26      817.67    146.16 o 
  24  24   2     2523.85     2998.68    226.34 o 
   0  26   2    26321.02    25492.48    574.09 o 
   2  26   2       29.71      118.26     60.09 o 
   4  26   2     3901.65     3637.49    135.41 o 
   6  26   2     3064.33     3105.53    142.77 o 
   8  26   2     2565.66     2459.24    141.57 o 
  10  26   2     3152.58     3473.97    122.88 o 
  12  26   2      644.05      703.74     77.92 o 
  14  26   2     2141.50     2099.95    174.15 o 
  16  26   2     2554.63     2611.09    318.72 o 
  18  26   2      988.44     1014.99    144.31 o 
  20  26   2     1389.55     1621.49    172.35 o 
  22  26   2     1642.35     1618.43    181.80 o 
   2  28   2     3704.45     4162.51    148.16 o 
   4  28   2     1341.06     1354.89    100.58 o 
   6  28   2     5057.46     5049.27    161.20 o 
   8  28   2     2553.26     2449.05    273.20 o 
  10  28   2      852.55     1005.44    121.42 o 
  12  28   2     1227.76     1133.04    186.16 o 
  14  28   2    10689.07    10102.03    409.78 o 
  16  28   2       32.87       29.56     95.87 o 
  18  28   2     3554.51     3943.96    234.84 o 
  20  28   2      303.47      499.99    131.16 o 
   0  30   2     2776.81     3313.68    175.65 o 
   2  30   2      499.47      370.29     94.07 o 
   4  30   2     7529.56     7486.25    227.80 o 
   6  30   2      947.20     1216.14    117.49 o 
   8  30   2       98.20       -3.78     69.77 o 
  10  30   2      883.18      948.62    136.66 o 
  12  30   2      515.06      727.77    173.53 o 
  14  30   2    11932.51    12064.81    467.06 o 
  16  30   2     1644.73     1797.29    230.37 o 
  18  30   2      868.15      874.01    189.08 o 
   2  32   2     1615.25     1356.26    136.85 o 
   4  32   2     6164.19     6710.88    342.79 o 
   6  32   2     5522.18     5704.46    210.57 o 
   8  32   2     1262.95      907.92    112.98 o 
  10  32   2      529.39      354.95    196.42 o 
  12  32   2     4243.54     4241.94    477.67 o 
  14  32   2       68.11      200.60    148.26 o 
  16  32   2     1865.34     2178.61    388.38 o 
   0  34   2     2263.78     1927.77    236.60 o 
   2  34   2      699.05      755.19    110.73 o 
   4  34   2      874.97      996.12    121.09 o 
   6  34   2     1910.93     1779.07    144.41 o 
   8  34   2     4413.01     4904.40    306.27 o 
  10  34   2      888.82      876.44    195.71 o 
  12  34   2      484.77      482.46    169.06 o 
  14  34   2     1471.20     1580.32    330.35 o 
   2  36   2      388.85      434.31    103.98 o 
   4  36   2     4553.81     4680.54    211.99 o 
   6  36   2      219.37      355.80    117.66 o 
   8  36   2      307.41      454.50    167.21 o 
  10  36   2     1493.88     1080.10    208.05 o 
   0  38   2       26.82       35.71    126.27 o 
   2  38   2      520.26      345.21    106.28 o 
   4  38   2      210.11      223.21    118.56 o 
   6  38   2     2025.20     2210.79    199.27 o 
   1   1   3   125313.95   127379.20   1748.75 o 
   3   1   3    42994.00    44436.70    684.97 o 
   5   1   3     6333.26     6431.17    192.48 o 
   7   1   3     1886.31     2178.01     93.02 o 
   9   1   3    15757.66    16855.78    230.37 o 
  11   1   3    15973.66    18792.25    232.99 o 
  13   1   3     1553.72     1800.54     70.51 o 
  15   1   3     8385.21     8667.43    152.39 o 
  17   1   3     1195.90     1215.03     77.29 o 
  19   1   3     5886.73     5751.06    195.66 o 
  21   1   3     4560.08     4303.75    184.83 o 
  23   1   3     1938.14     2124.63    152.19 o 
  25   1   3      207.29      256.98     95.49 o 
  27   1   3      470.64      884.25    131.45 o 
  29   1   3     1260.27     1394.10    152.39 o 
   1   3   3    12309.70    12920.40    260.58 o 
   3   3   3     9004.59     9639.36    223.52 o 
   5   3   3     1102.56     1305.37     66.23 o 
   7   3   3     2935.37     2961.72    101.49 o 
   9   3   3    16162.33    18756.88    276.94 o 
  11   3   3     2397.86     2164.50     71.41 o 
  13   3   3    12858.60    12840.95    180.73 o 
  15   3   3     1174.33     1103.22     53.22 o 
  17   3   3     2298.06     2472.49    104.95 o 
  19   3   3     4587.46     4807.87    143.09 o 
  21   3   3     3253.81     3242.66    165.71 o 
  23   3   3     4886.23     4633.78    201.15 o 
  25   3   3      682.80      768.73    121.39 o 
  27   3   3     1911.63     1773.56    156.38 o 
  29   3   3     1869.31     2228.50    177.09 o 
   1   5   3     1514.04     1484.61     50.61 o 
   3   5   3    28207.99    28651.31    334.16 o 
   5   5   3    12273.87    12742.59    193.58 o 
   7   5   3    22768.11    22301.48    299.74 o 
   9   5   3     3322.75     4237.00    126.82 o 
  11   5   3    34821.29    34968.55    367.09 o 
  13   5   3     6184.03     6278.90    179.13 o 
  15   5   3     1406.14     1399.80     91.78 o 
  17   5   3     5378.96     5344.54    162.85 o 
  19   5   3     5182.31     5384.20    172.25 o 
  21   5   3     3819.12     3468.73    169.74 o 
  23   5   3     1846.33     2078.03    154.50 o 
  25   5   3     2595.51     3056.49    179.16 o 
  27   5   3     1228.92     1348.93    143.89 o 
  29   5   3      187.46      223.61    110.26 o 
   1   7   3    28120.71    28938.06    381.11 o 
   3   7   3    24838.45    25416.04    263.65 o 
   5   7   3    45969.26    45715.05    506.30 o 
   7   7   3    29040.88    31478.67    389.11 o 
   9   7   3     5825.69     7255.98    164.59 o 
  11   7   3    12792.64    13874.54    240.89 o 
  13   7   3     4753.91     5401.26    152.29 o 
  15   7   3     5523.84     5313.02    159.74 o 
  17   7   3     9117.28     9240.72    234.54 o 
  19   7   3     1487.16     1441.09    115.98 o 
  21   7   3     7779.65     8094.61    290.18 o 
  23   7   3     1147.68     1455.38    137.85 o 
  25   7   3      670.44      677.76    130.16 o 
  27   7   3     1093.32     1132.25    141.44 o 
  29   7   3      135.08      146.64    104.19 o 
   1   9   3    27723.87    29592.86    268.70 o 
   3   9   3    18310.12    17446.81    204.94 o 
   5   9   3    16095.37    17019.03    204.62 o 
   7   9   3     1588.63     1294.55     59.23 o 
   9   9   3     4603.41     5789.83    116.27 o 
  11   9   3      417.20      318.25     70.96 o 
  13   9   3    12339.83    12381.34    240.34 o 
  15   9   3     4225.74     3883.35    144.42 o 
  17   9   3     9055.74     9011.35    223.20 o 
  19   9   3     1373.08     1343.41    110.20 o 
  21   9   3      635.68      613.82     95.63 o 
  23   9   3     9092.85     9050.16    314.10 o 
  25   9   3     1439.48     1577.16    149.02 o 
  27   9   3      744.91      688.51    125.38 o 
  29   9   3     1911.11     2217.95    184.74 o 
   1  11   3    13947.22    14309.98    179.47 o 
   3  11   3    23088.30    24237.33    248.63 o 
   5  11   3     2704.20     2326.01     97.16 o 
   7  11   3    23626.19    23578.18    275.50 o 
   9  11   3    15108.86    16263.99    218.29 o 
  11  11   3    17059.87    17522.03    238.17 o 
  13  11   3     1265.98     1247.10     75.20 o 
  15  11   3     4447.62     3666.58    145.14 o 
  17  11   3     7919.49     7264.85    258.21 o 
  19  11   3     5247.28     5564.04    193.53 o 
  21  11   3     1260.02     1336.26    157.65 o 
  23  11   3     1596.10     1539.06    213.34 o 
  25  11   3     1431.72     1296.85    139.72 o 
  27  11   3     3444.32     3452.77    199.43 o 
  29  11   3      435.96      458.62    120.75 o 
   1  13   3     8803.99     9407.11    150.33 o 
   3  13   3      523.28      550.10     43.89 o 
   5  13   3     3151.09     2808.72     82.00 o 
   7  13   3     7137.07     7959.58    129.79 o 
   9  13   3     2643.80     2706.28     83.85 o 
  11  13   3     3207.87     3031.05    100.90 o 
  13  13   3    12072.25    11790.63    279.98 o 
  15  13   3     4466.51     4752.52    136.22 o 
  17  13   3     2410.79     2173.70    139.28 o 
  19  13   3     2161.57     2149.49    145.62 o 
  21  13   3     1803.63     1835.79    135.77 o 
  23  13   3     5186.61     5088.81    211.35 o 
  25  13   3     4923.54     5272.93    267.76 o 
  27  13   3     1019.38     1093.36    143.95 o 
   1  15   3    23346.15    23299.77    317.99 o 
   3  15   3     4184.83     3885.97    118.14 o 
   5  15   3    17971.99    18532.23    221.96 o 
   7  15   3    16937.68    17477.11    230.26 o 
   9  15   3    32955.06    33411.10    347.68 o 
  11  15   3     2511.95     2535.57     88.06 o 
  13  15   3       70.13       46.78     41.91 o 
  15  15   3     1402.63     1407.79     92.71 o 
  17  15   3     1324.78     1430.47    117.27 o 
  19  15   3     2899.33     3080.61    160.50 o 
  21  15   3     2789.45     2364.99    151.48 o 
  23  15   3      896.62     1016.80    138.88 o 
  25  15   3      786.47      632.95    150.81 o 
  27  15   3      577.47      865.17    241.80 o 
   1  17   3      524.20      475.51     68.18 o 
   3  17   3    17580.88    18386.24    222.18 o 
   5  17   3     5612.15     5534.42    116.91 o 
   7  17   3    13958.96    14666.67    266.86 o 
   9  17   3     9355.35     9122.73    203.64 o 
  11  17   3     7685.99     7849.06    148.81 o 
  13  17   3     3191.49     3088.14    103.65 o 
  15  17   3     3656.61     3800.68    139.34 o 
  17  17   3     3822.35     3755.32    169.46 o 
  19  17   3      416.16      384.20     97.37 o 
  21  17   3     1890.84     1902.31    144.79 o 
  23  17   3       46.88      106.48     86.51 o 
  25  17   3     1024.31     1177.84    172.90 o 
  27  17   3     1591.28     1549.71    195.34 o 
   1  19   3     7373.62     7199.82    172.99 o 
   3  19   3     2959.07     2716.87     85.60 o 
   5  19   3     6478.77     6450.41    129.83 o 
   7  19   3     8594.55     8683.46    154.87 o 
   9  19   3      448.08      431.60     56.48 o 
  11  19   3     2333.38     2305.69     92.62 o 
  13  19   3     8418.30     8216.97    189.71 o 
  15  19   3     5746.22     5548.16    162.68 o 
  17  19   3      135.83      148.70     82.97 o 
  19  19   3     1523.32     1680.05    136.81 o 
  21  19   3     1881.53     2049.63    151.29 o 
  23  19   3     2100.78     2357.78    176.55 o 
  25  19   3       20.08        2.31     96.65 o 
   1  21   3    11447.78    10682.18    223.30 o 
   3  21   3     1757.26     1768.70     94.55 o 
   5  21   3     1389.60     1293.06     73.01 o 
   7  21   3     3330.37     3148.25    103.62 o 
   9  21   3       63.62       66.05     48.80 o 
  11  21   3     6495.04     6310.37    145.93 o 
  13  21   3      575.90      460.01     75.80 o 
  15  21   3      622.15      667.72     99.78 o 
  17  21   3     2264.05     2320.99    151.29 o 
  19  21   3     2344.13     2123.63    152.67 o 
  21  21   3      987.30     1203.80    136.69 o 
  23  21   3     4430.67     4231.64    238.41 o 
  25  21   3      271.29      375.94    113.25 o 
   1  23   3    12058.22    12344.22    226.36 o 
   3  23   3    29764.25    29820.22    384.76 o 
   5  23   3     2008.69     2201.03    128.10 o 
   7  23   3     7075.99     7367.34    155.64 o 
   9  23   3    10105.28    10052.26    191.50 o 
  11  23   3     3958.58     4366.93    147.84 o 
  13  23   3     1490.22     1542.54    105.57 o 
  15  23   3      143.67      182.41     85.14 o 
  17  23   3     2826.61     2774.14    162.92 o 
  19  23   3     1281.73     1400.08    218.59 o 
  21  23   3     1317.43     1214.62    141.76 o 
  23  23   3     1691.16     1650.41    164.95 o 
   1  25   3     2109.23     1935.46    106.14 o 
   3  25   3     2412.51     2448.31    116.48 o 
   5  25   3    22627.84    22663.04    334.66 o 
   7  25   3     1762.76     1689.32    118.79 o 
   9  25   3     1090.59     1034.20     93.90 o 
  11  25   3     4759.13     4744.01    182.21 o 
  13  25   3     3652.52     3676.45    145.86 o 
  15  25   3     2250.47     2577.71    181.71 o 
  17  25   3      161.33      199.24     93.99 o 
  19  25   3     2095.79     2177.78    187.24 o 
  21  25   3      806.18     1178.37    167.73 o 
  23  25   3      644.64      696.39    148.32 o 
   1  27   3     3042.90     3026.45    131.11 o 
   3  27   3      120.93       75.35     77.18 o 
   5  27   3     2165.61     2444.59    123.03 o 
   7  27   3     1059.49     1216.91    104.20 o 
   9  27   3    11153.30    11499.72    277.27 o 
  11  27   3      721.91      560.67     96.71 o 
  13  27   3      517.94      548.46    124.12 o 
  15  27   3     4669.65     4786.08    245.02 o 
  17  27   3     3446.20     3430.23    277.57 o 
  19  27   3     1562.51     1357.66    211.42 o 
  21  27   3     1116.78     1206.38    164.10 o 
   1  29   3      851.70      884.15     93.72 o 
   3  29   3      864.80      939.24     95.33 o 
   5  29   3     2709.04     2551.48    171.63 o 
   7  29   3      857.04      812.03    106.23 o 
   9  29   3      243.60      185.55     82.13 o 
  11  29   3      146.10       94.68     88.68 o 
  13  29   3    12156.60    11934.25    451.37 o 
  15  29   3      688.56      488.69    154.58 o 
  17  29   3     3583.23     3467.49    874.98 o 
  19  29   3      988.14     1171.90    210.86 o 
   1  31   3      108.69       44.83     69.21 o 
   3  31   3     2661.02     2882.05    139.45 o 
   5  31   3     8113.62     8402.88    243.40 o 
   7  31   3     6509.97     6595.54    266.09 o 
   9  31   3     1065.13      969.19    306.31 o 
  11  31   3     3196.67     3256.08    274.57 o 
  13  31   3     2433.62     2474.45    258.92 o 
  15  31   3      418.55      520.40    153.81 o 
  17  31   3      836.44      957.63    198.19 o 
   1  33   3     3054.59     2907.30    185.57 o 
   3  33   3     4225.23     4528.51    198.13 o 
   5  33   3     2978.28     3502.31    282.56 o 
   7  33   3     3728.16     3803.47    225.35 o 
   9  33   3     1259.63     1177.80    153.51 o 
  11  33   3     1973.90     2050.61    245.98 o 
  13  33   3      530.58      501.17    166.50 o 
  15  33   3     3098.35     3402.30    459.81 o 
   1  35   3     1875.03     1841.67    144.83 o 
   3  35   3     1486.61     1540.57    169.48 o 
   5  35   3     1367.30      879.27    145.99 o 
   7  35   3     3794.66     3691.70    236.79 o 
   9  35   3      283.18      107.69    105.51 o 
  11  35   3      734.70      570.42    169.64 o 
   1  37   3      571.71      792.27    169.91 o 
   3  37   3      639.74      763.11    176.43 o 
   5  37   3     2259.39     2168.36    200.15 o 
   7  37   3     2749.28     2817.72    337.96 o 
   0   0   4   188410.72   196146.92   3767.76 o 
   4   0   4    28150.71    30526.03    758.91 o 
   8   0   4     6281.87     7261.48    210.23 o 
  12   0   4     5179.10     5013.67    178.29 o 
  16   0   4    10884.66    10689.06    420.46 o 
  20   0   4    17976.07    16314.55    485.63 o 
  24   0   4     1303.94     1586.65    303.56 o 
  28   0   4     4121.35     4141.80    307.62 o 
   2   2   4     7939.49     8712.40    227.02 o 
   4   2   4    39051.53    39005.32    650.18 o 
   6   2   4     1907.59     1888.01    129.31 o 
   8   2   4    45149.39    45641.42    606.03 o 
  10   2   4    16573.61    16995.40    226.05 o 
  12   2   4     3871.72     4220.77    186.37 o 
  14   2   4    14024.16    13834.46    204.60 o 
  16   2   4    11426.78    12224.68    240.91 o 
  18   2   4    11716.96    11944.78    278.66 o 
  20   2   4     3930.55     3729.70    176.12 o 
  22   2   4     1302.71     1255.24    130.42 o 
  24   2   4     1546.83     1592.45    146.64 o 
  26   2   4     1482.86     1626.57    152.95 o 
  28   2   4     1799.16     1654.98    184.28 o 
   0   4   4    32300.95    31377.27    485.02 o 
   2   4   4     5978.11     7012.41    124.02 o 
   4   4   4     3481.88     3327.02    126.29 o 
   6   4   4    22152.23    21490.80    338.31 o 
   8   4   4    11564.73    11261.04    237.12 o 
  10   4   4     4128.16     4666.79    111.14 o 
  12   4   4    31363.92    31917.25    359.09 o 
  14   4   4    22371.91    22503.09    280.17 o 
  16   4   4     1292.81     1286.00     95.60 o 
  18   4   4     1916.16     1764.14    123.71 o 
  20   4   4       33.19       50.34     78.10 o 
  22   4   4     2532.24     2258.77    156.77 o 
  24   4   4      644.49      731.49    135.13 o 
  26   4   4       32.33       82.94     94.09 o 
  28   4   4       28.87      -52.95     91.17 o 
   2   6   4    20170.38    21096.63    230.60 o 
   4   6   4     2429.26     2143.31     86.34 o 
   6   6   4      201.36      286.17     54.61 o 
   8   6   4    15462.43    16574.37    277.07 o 
  10   6   4    17560.00    17320.60    276.78 o 
  12   6   4     1498.83     1560.01     66.93 o 
  14   6   4      940.87     1052.55     87.10 o 
  16   6   4     4216.09     4092.22    149.79 o 
  18   6   4    19424.49    18594.29    333.31 o 
  20   6   4      325.86      311.04    111.85 o 
  22   6   4      378.56      559.96    111.34 o 
  24   6   4     2267.53     1989.09    160.11 o 
  26   6   4     2140.92     2016.46    167.38 o 
  28   6   4     1028.63     1289.46    154.72 o 
   0   8   4     2783.53     2751.72    110.35 o 
   2   8   4    31726.28    35329.20    321.81 o 
   4   8   4    10350.65    10890.53    190.83 o 
   6   8   4     8619.38     8978.49    177.72 o 
   8   8   4     3148.43     3720.24    123.37 o 
  10   8   4     8624.40     7985.07    183.16 o 
  12   8   4     7339.37     7588.60    134.63 o 
  14   8   4     2992.57     2796.48    126.10 o 
  16   8   4     6783.22     7150.11    202.49 o 
  18   8   4      721.95      710.20     94.62 o 
  20   8   4    13886.69    13512.97    293.19 o 
  22   8   4    11786.99    12890.21    376.23 o 
  24   8   4       52.93      181.44    118.56 o 
  26   8   4     1779.99     1906.09    186.86 o 
  28   8   4      535.98      581.40    157.22 o 
   2  10   4     1537.94     1425.57     52.36 o 
   4  10   4     4199.19     4526.11     93.89 o 
   6  10   4     8435.10     8670.06    177.42 o 
   8  10   4     9742.44     9512.31    193.58 o 
  10  10   4    22558.82    21725.52    329.90 o 
  12  10   4     7683.62     7540.44    190.12 o 
  14  10   4     1675.65     1985.50    113.96 o 
  16  10   4     2659.55     2775.07    137.13 o 
  18  10   4     3432.27     3539.37    156.99 o 
  20  10   4     9162.95     9461.78    250.66 o 
  22  10   4      238.46       75.19    114.60 o 
  24  10   4     3842.60     4092.98    335.81 o 
  26  10   4     2191.90     1991.88    168.82 o 
  28  10   4      548.51      655.29    134.54 o 
   0  12   4     5869.78     5391.92    123.51 o 
   2  12   4     8863.59     8893.76    131.86 o 
   4  12   4    15454.66    16506.14    217.97 o 
   6  12   4     4027.75     4256.02    108.31 o 
   8  12   4    13831.83    13887.63    190.95 o 
  10  12   4     2358.09     2381.02    112.53 o 
  12  12   4    24800.12    24845.97    380.05 o 
  14  12   4     8441.17     7908.83    210.82 o 
  16  12   4     1983.76     1766.19    122.21 o 
  18  12   4      273.61      293.03     91.50 o 
  20  12   4     9149.84     9359.48    256.19 o 
  22  12   4      155.39      115.74    107.72 o 
  24  12   4      236.32      266.82    130.52 o 
  26  12   4      668.07      811.10    126.10 o 
  28  12   4     1634.42     1907.30    175.42 o 
   2  14   4    37815.65    37617.75    508.43 o 
   4  14   4    25558.86    26567.05    282.32 o 
   6  14   4    14213.90    15081.37    233.58 o 
   8  14   4     1041.66     1078.29     58.06 o 
  10  14   4     3700.68     3863.51    140.11 o 
  12  14   4     7993.05     7685.26    198.02 o 
  14  14   4     5796.97     5415.13    177.73 o 
  16  14   4     1327.94     1269.89    111.77 o 
  18  14   4      972.47      810.28    103.78 o 
  20  14   4     2540.42     2788.79    160.65 o 
  22  14   4     3209.78     2994.87    168.86 o 
  24  14   4     3021.16     3078.74    225.05 o 
  26  14   4     1482.74     1767.88    201.47 o 
   0  16   4    14251.54    14649.42    340.57 o 
   2  16   4      594.86      639.12     47.88 o 
   4  16   4    20763.68    21329.26    247.76 o 
   6  16   4      540.83      705.46     67.88 o 
   8  16   4     6669.15     6704.96    129.30 o 
  10  16   4     8679.48     8722.56    184.08 o 
  12  16   4     2528.35     2741.63    116.40 o 
  14  16   4     1317.64     1302.06    101.04 o 
  16  16   4      109.37      340.61    176.91 o 
  18  16   4      346.29      206.57     91.14 o 
  20  16   4      239.15      379.82    106.96 o 
  22  16   4     2318.98     2292.81    159.89 o 
  24  16   4     2974.52     3010.76    224.94 o 
  26  16   4       77.14      161.20    137.93 o 
   2  18   4     2916.04     2929.12    123.21 o 
   4  18   4     8751.05     8349.20    145.74 o 
   6  18   4    15353.79    15728.42    213.45 o 
   8  18   4     7135.32     7388.73    141.69 o 
  10  18   4     3686.70     3514.49    127.12 o 
  12  18   4     4719.86     4848.65    147.65 o 
  14  18   4      562.75      388.04     73.96 o 
  16  18   4      545.05      509.24     82.20 o 
  18  18   4      260.89      319.34     92.99 o 
  20  18   4       99.53      220.11     94.59 o 
  22  18   4     2096.18     2052.16    281.67 o 
  24  18   4     2263.90     2230.49    205.68 o 
  26  18   4     4275.20     4377.43    271.45 o 
   0  20   4     4995.05     4832.04    208.05 o 
   2  20   4     6436.98     6402.42    154.39 o 
   4  20   4     4907.55     4787.76    136.26 o 
   6  20   4    23145.75    22683.25    291.48 o 
   8  20   4      816.19      871.41     82.87 o 
  10  20   4     1613.81     1703.76    100.82 o 
  12  20   4     3294.88     3201.41    131.27 o 
  14  20   4    10212.04    10057.33    221.30 o 
  16  20   4      393.67      380.70     77.77 o 
  18  20   4     4420.52     4294.81    214.62 o 
  20  20   4      123.25      295.00    100.29 o 
  22  20   4      792.76      640.89    116.92 o 
  24  20   4      476.95      346.36    109.14 o 
   2  22   4    13846.11    13250.82    354.57 o 
   4  22   4     8845.38     8877.99    227.99 o 
   6  22   4     4886.04     5303.87    168.79 o 
   8  22   4     3050.48     2895.42    143.14 o 
  10  22   4     5160.44     4970.36    155.65 o 
  12  22   4     2036.02     2164.31    117.37 o 
  14  22   4      879.48     1015.56     98.08 o 
  16  22   4     2194.35     1924.19    140.55 o 
  18  22   4      721.29      863.55    116.67 o 
  20  22   4      343.80      264.64     97.33 o 
  22  22   4       29.80       24.72     92.39 o 
  24  22   4      164.27      156.31    133.88 o 
   0  24   4      762.26      658.64    120.10 o 
   2  24   4     1999.13     2150.07    109.79 o 
   4  24   4     8999.89     9133.02    201.71 o 
   6  24   4     1234.10     1120.89    107.00 o 
   8  24   4     1084.45     1083.10    105.43 o 
  10  24   4     1549.95     1456.50    122.07 o 
  12  24   4      210.75       71.01     76.37 o 
  14  24   4      313.91      324.93     88.37 o 
  16  24   4     2700.06     2989.48    166.90 o 
  18  24   4      124.95       85.54     90.13 o 
  20  24   4     2344.28     2085.94    164.83 o 
  22  24   4     1501.82     1543.26    154.40 o 
   2  26   4    11820.72    12127.95    340.50 o 
   4  26   4     3134.52     3204.51    132.80 o 
   6  26   4      820.56     1088.63    110.15 o 
   8  26   4     3234.49     3213.93    162.71 o 
  10  26   4     1116.84     1267.08    123.89 o 
  12  26   4     2678.54     2552.72    158.28 o 
  14  26   4      382.75      290.83    110.31 o 
  16  26   4     1545.97     1652.62    248.53 o 
  18  26   4      334.50      423.29    130.05 o 
  20  26   4      354.53      557.51    207.17 o 
   0  28   4     1368.09     1566.38    143.12 o 
   2  28   4     2529.90     2699.49    128.39 o 
   4  28   4      521.85      379.86     93.30 o 
   6  28   4     1924.96     2014.87    197.17 o 
   8  28   4     4521.62     5231.55    237.12 o 
  10  28   4       43.43      113.13     79.61 o 
  12  28   4      914.75      969.09    117.87 o 
  14  28   4      298.82      300.95    114.80 o 
  16  28   4      805.51      700.60    140.04 o 
  18  28   4        6.90      -15.49    103.40 o 
   2  30   4     5360.29     5482.51    176.85 o 
   4  30   4     3842.47     3585.91    175.66 o 
   6  30   4      393.55      288.34     92.42 o 
   8  30   4     1749.70     1901.32    145.03 o 
  10  30   4     1171.24     1140.07    142.67 o 
  12  30   4     3490.03     3136.68    178.52 o 
  14  30   4      878.45      873.39    245.53 o 
  16  30   4     1056.67      917.56    195.41 o 
   0  32   4      177.68      359.95    102.27 o 
   2  32   4     2419.47     2487.73    198.12 o 
   4  32   4     2377.78     2653.80    164.95 o 
   6  32   4      499.34      213.79    166.13 o 
   8  32   4     1956.74     1773.87    298.15 o 
  10  32   4     1297.48     1283.38    161.29 o 
  12  32   4      290.84      133.33    141.94 o 
  14  32   4     2831.66     2709.04    274.57 o 
   2  34   4     4747.98     5010.46    213.03 o 
   4  34   4     2423.90     2423.71    199.85 o 
   6  34   4      253.96      334.14    173.46 o 
   8  34   4       45.36       93.75    132.58 o 
  10  34   4      248.32      332.38    119.53 o 
  12  34   4      193.64      276.78    148.26 o 
   0  36   4     6760.17     7383.75    535.70 o 
   2  36   4      555.84      434.74    209.82 o 
   4  36   4      395.19      394.68    121.47 o 
   6  36   4     3087.10     3132.04    224.94 o 
   8  36   4      276.16      311.79    119.23 o 
   1   1   5   120655.43   128030.95   1818.20 o 
   3   1   5     7755.86     7045.30    230.37 o 
   5   1   5    31376.87    32778.35    718.73 o 
   7   1   5     3311.23     3495.90    348.21 o 
   9   1   5    20074.09    19058.68    336.16 o 
  11   1   5    25094.50    25081.26    341.89 o 
  13   1   5     4087.62     4103.88    114.51 o 
  15   1   5     4330.21     4255.46    205.02 o 
  17   1   5     9933.91     9279.73    251.96 o 
  19   1   5       93.14        3.93     81.05 o 
  21   1   5     2269.86     2118.08    203.61 o 
  23   1   5     8509.10     7903.53    262.19 o 
  25   1   5      697.95      547.27    161.09 o 
  27   1   5     1286.99     1088.61    146.19 o 
   1   3   5    41854.52    45051.43    668.97 o 
   3   3   5      957.58     1016.86    106.77 o 
   5   3   5     3862.17     4124.40    186.16 o 
   7   3   5    14903.89    14892.84    334.69 o 
   9   3   5     5546.40     5267.66    147.94 o 
  11   3   5      680.28      710.23     59.36 o 
  13   3   5    18761.30    18881.58    260.76 o 
  15   3   5     1485.25     1490.14    102.36 o 
  17   3   5     4720.58     4418.28    158.87 o 
  19   3   5     3877.90     3734.83    178.48 o 
  21   3   5     1323.28     1209.43    153.35 o 
  23   3   5     2483.88     2463.75    170.63 o 
  25   3   5     1076.15     1101.22    136.97 o 
  27   3   5      562.15      328.39    114.40 o 
   1   5   5     5174.00     5481.05    157.04 o 
   3   5   5     3429.72     3630.18     95.59 o 
   5   5   5    10063.93    10553.94    227.80 o 
   7   5   5     6440.72     6823.46    213.27 o 
   9   5   5     4827.26     4655.05    171.40 o 
  11   5   5    11905.15    11273.92    228.33 o 
  13   5   5     2174.46     2045.17     85.27 o 
  15   5   5    15028.60    13887.30    324.54 o 
  17   5   5     2950.37     3001.84    141.83 o 
  19   5   5     5308.94     5494.23    512.15 o 
  21   5   5     1755.05     1999.60    153.38 o 
  23   5   5     1558.77     1233.10    140.36 o 
  25   5   5     1499.38     1943.50    167.52 o 
  27   5   5      820.73      845.02    138.17 o 
   1   7   5    44757.02    48624.02    467.70 o 
   3   7   5    19989.55    21642.44    244.86 o 
   5   7   5     3570.27     3536.47    117.33 o 
   7   7   5    18067.20    18188.08    283.69 o 
   9   7   5    27843.94    26700.14    378.95 o 
  11   7   5     1913.09     1971.04    141.50 o 
  13   7   5     1423.23     1375.29    114.79 o 
  15   7   5     1099.99     1037.85     98.15 o 
  17   7   5    20156.17    19622.06    351.31 o 
  19   7   5      359.55      865.76    320.80 o 
  21   7   5     7348.72     6881.83    381.36 o 
  23   7   5     2277.91     2354.85    169.98 o 
  25   7   5     2259.93     2212.42    174.34 o 
  27   7   5      273.85      194.84    112.01 o 
   1   9   5    26044.92    28715.81    305.28 o 
   3   9   5    25785.08    26133.81    308.12 o 
   5   9   5    37009.96    36349.87    452.58 o 
   7   9   5     2826.19     3113.75    164.31 o 
   9   9   5     2037.80     1946.69    104.31 o 
  11   9   5     4458.28     4548.28    153.38 o 
  13   9   5    11490.37    11176.46    242.88 o 
  15   9   5    16420.01    16124.55    308.41 o 
  17   9   5        2.99      -64.88     64.88 o 
  19   9   5     1512.02     1739.90    128.79 o 
  21   9   5      455.34      467.12    123.03 o 
  23   9   5     5474.91     5602.98    271.45 o 
  25   9   5     2786.04     2612.69    208.77 o 
  27   9   5     1884.34     1811.24    172.93 o 
   1  11   5     2583.94     2584.08     67.47 o 
   3  11   5    12453.26    13252.46    161.95 o 
   5  11   5     5144.30     4980.26    139.84 o 
   7  11   5    17371.45    17791.55    286.25 o 
   9  11   5    13480.48    12413.43    301.55 o 
  11  11   5     5092.58     4910.60    161.25 o 
  13  11   5     4019.34     4162.79    157.53 o 
  15  11   5      588.61      524.16     89.92 o 
  17  11   5    10107.70     9504.01    245.91 o 
  19  11   5     7699.46     7322.75    224.22 o 
  21  11   5       50.80      125.78    111.29 o 
  23  11   5     1051.99     1213.04    167.73 o 
  25  11   5      924.76     1025.23    168.70 o 
  27  11   5     4495.98     4783.34    241.82 o 
   1  13   5     4750.73     4892.85     86.73 o 
   3  13   5      901.87     1088.70     45.52 o 
   5  13   5     3227.50     3101.96     71.68 o 
   7  13   5     2861.63     2892.70    119.72 o 
   9  13   5     4466.55     4087.28    143.79 o 
  11  13   5      139.86      141.51     68.65 o 
  13  13   5    19342.30    19473.51    342.87 o 
  15  13   5     6926.69     7198.60    221.66 o 
  17  13   5      614.57      527.13     95.24 o 
  19  13   5     2339.68     2200.50    146.73 o 
  21  13   5     2970.83     3609.46    176.88 o 
  23  13   5      659.61      655.33    145.64 o 
  25  13   5     1967.32     1685.06    194.20 o 
   1  15   5     5204.69     5011.10    102.72 o 
   3  15   5     2712.92     2866.79     85.37 o 
   5  15   5     7636.68     7772.80    133.76 o 
   7  15   5    17971.61    17768.42    266.01 o 
   9  15   5    10612.66    10153.70    224.50 o 
  11  15   5     1929.10     2028.99    120.45 o 
  13  15   5      924.50      878.69    103.14 o 
  15  15   5     3344.43     3397.47    160.40 o 
  17  15   5     1869.67     1640.14    131.25 o 
  19  15   5     1684.51     1848.13    142.21 o 
  21  15   5      131.27      123.76     87.27 o 
  23  15   5     1354.20     1334.36    176.64 o 
  25  15   5      309.50      427.96    227.14 o 
   1  17   5    11268.67    11187.31    340.16 o 
   3  17   5    15722.43    15845.70    286.19 o 
   5  17   5     8638.25     8848.82    176.33 o 
   7  17   5     8427.61     8448.67    179.38 o 
   9  17   5     2562.11     2621.94    114.32 o 
  11  17   5     6493.89     6175.63    169.40 o 
  13  17   5     4626.49     4312.10    148.24 o 
  15  17   5      339.89      331.90     75.86 o 
  17  17   5     4897.26     4963.62    168.54 o 
  19  17   5     1940.03     1851.40    144.16 o 
  21  17   5      467.46      598.80    113.54 o 
  23  17   5      478.76      494.07    142.67 o 
  25  17   5      415.83      441.56    173.71 o 
   1  19   5     5294.10     4842.77    158.39 o 
   3  19   5     1930.48     2383.04    104.09 o 
   5  19   5     6229.96     6152.74    186.86 o 
   7  19   5     5390.15     5224.57    147.78 o 
   9  19   5      280.40      281.95     80.87 o 
  11  19   5    11073.23    10742.84    306.45 o 
  13  19   5     1280.69     1263.71    100.78 o 
  15  19   5      459.00      381.43     97.07 o 
  17  19   5      273.61      196.75     74.78 o 
  19  19   5     1610.48     1549.33    140.32 o 
  21  19   5     2551.13     2665.48    173.53 o 
  23  19   5      602.41      421.28    178.65 o 
   1  21   5     1677.03     1745.60    101.33 o 
   3  21   5     3295.05     3498.46    152.82 o 
   5  21   5     4640.44     5282.62    180.10 o 
   7  21   5     6266.60     6944.01    208.60 o 
   9  21   5     2990.40     3342.94    181.50 o 
  11  21   5     2152.39     2558.94    145.62 o 
  13  21   5     9686.35    10384.69    251.90 o 
  15  21   5      132.95       95.88     70.15 o 
  17  21   5     2804.56     2763.04    189.52 o 
  19  21   5     2927.45     3103.83    202.09 o 
  21  21   5     2235.59     2240.95    168.54 o 
  23  21   5     1355.73     1602.80    156.17 o 
   1  23   5      443.90      492.19     78.68 o 
   3  23   5     1865.23     1863.34    123.91 o 
   5  23   5     9321.26     9143.49    237.26 o 
   7  23   5     3737.96     3804.07    233.25 o 
   9  23   5     3540.31     3367.10    165.42 o 
  11  23   5     4061.90     4065.13    178.72 o 
  13  23   5      178.35      271.66     87.95 o 
  15  23   5     7532.45     7712.70    361.63 o 
  17  23   5     1013.63      868.53    136.86 o 
  19  23   5     1146.79     1134.79    132.65 o 
  21  23   5       57.37       -1.60     91.38 o 
   1  25   5      600.72      691.73    142.43 o 
   3  25   5     7714.74     7821.35    277.07 o 
   5  25   5     2565.39     2510.45    146.72 o 
   7  25   5     2784.73     2960.41    184.28 o 
   9  25   5     1313.00     1433.91    170.11 o 
  11  25   5     3871.00     4135.57    200.53 o 
  13  25   5      137.67      -34.46     78.99 o 
  15  25   5     6157.43     5601.03    368.57 o 
  17  25   5      506.68      791.57    142.17 o 
  19  25   5     1735.94     1574.67    201.25 o 
   1  27   5     2443.14     2575.59    253.80 o 
   3  27   5     5115.93     4768.65    190.36 o 
   5  27   5      174.41       72.28     75.06 o 
   7  27   5      547.59      512.97     97.45 o 
   9  27   5      418.28      558.67    132.74 o 
  11  27   5     1565.06     1704.96    141.40 o 
  13  27   5     2297.35     2447.17    162.35 o 
  15  27   5      835.20      799.09    149.31 o 
  17  27   5      324.35      302.95    160.08 o 
  19  27   5     1650.29     1612.39    188.42 o 
   1  29   5     1368.97     1600.93    137.40 o 
   3  29   5     1502.57     1434.93    131.01 o 
   5  29   5      208.58      257.93     89.64 o 
   7  29   5     4156.67     4172.25    193.86 o 
   9  29   5      127.64      150.98     89.64 o 
  11  29   5      225.20      195.37     90.02 o 
  13  29   5      326.48      317.44     99.47 o 
  15  29   5     7606.65     7455.82    307.54 o 
  17  29   5     1525.37     1453.64    183.67 o 
   1  31   5     1099.20     1030.21    224.23 o 
   3  31   5      160.33      399.77     99.58 o 
   5  31   5      329.96      342.21    108.69 o 
   7  31   5     4209.02     4488.52    217.79 o 
   9  31   5      907.22     1131.10    137.89 o 
  11  31   5      634.08      925.92    122.62 o 
  13  31   5     3279.77     3515.56    236.67 o 
  15  31   5      131.55      241.07    151.52 o 
   1  33   5     1905.59     1929.99    155.97 o 
   3  33   5      530.91      561.76    130.31 o 
   5  33   5     2318.37     2545.34    170.31 o 
   7  33   5      424.64      496.17    109.70 o 
   9  33   5     1839.25     2180.15    195.49 o 
  11  33   5      560.45      422.85    128.04 o 
   1  35   5     2721.73     2474.34    176.16 o 
   3  35   5      854.52     1060.20    157.86 o 
   5  35   5      283.56      307.83    141.54 o 
   7  35   5      123.97      -79.54     96.13 o 
   2   0   6    32568.68    30624.24    821.41 o 
   6   0   6    10169.74     9517.62    410.70 o 
  10   0   6    14952.49    14037.00    347.50 o 
  14   0   6     1427.48     1221.82    294.64 o 
  18   0   6     8025.71     8017.12    356.66 o 
  22   0   6      104.95      356.78    157.45 o 
  26   0   6     3714.29     4383.49    326.66 o 
   0   2   6     2521.54     2121.44    156.25 o 
   2   2   6    22235.66    22860.64    470.05 o 
   4   2   6     4219.12     3968.58    191.86 o 
   6   2   6    23965.97    23866.63    504.95 o 
   8   2   6    10321.38    10614.10    321.98 o 
  10   2   6     5397.63     5140.52    178.70 o 
  12   2   6      952.89     1003.54     74.93 o 
  14   2   6     1961.69     1971.48    109.09 o 
  16   2   6     2035.06     2032.12    121.55 o 
  18   2   6      119.91       52.87     87.58 o 
  20   2   6     1783.64     1912.38    150.53 o 
  22   2   6      296.32      567.84    112.62 o 
  24   2   6      235.11      272.20    108.33 o 
  26   2   6      760.03      784.86    134.56 o 
   2   4   6     5798.00     5470.04    165.13 o 
   4   4   6    20573.83    19896.98    565.08 o 
   6   4   6      793.61      870.37     92.78 o 
   8   4   6     3052.52     3064.40    124.10 o 
  10   4   6    13791.18    13706.73    260.30 o 
  12   4   6    13091.73    12827.95    253.36 o 
  14   4   6      496.02      450.39     83.33 o 
  16   4   6     1123.59     1210.04    153.43 o 
  18   4   6      818.59      702.73    132.24 o 
  20   4   6      952.43     1121.21    149.49 o 
  22   4   6      397.17      311.81    102.60 o 
  24   4   6      890.36     1077.77    179.68 o 
  26   4   6     1352.36     1391.31    158.07 o 
   0   6   6    22345.89    21345.38    338.76 o 
   2   6   6     3547.61     4264.88     99.79 o 
   4   6   6      256.09      275.68     42.53 o 
   6   6   6    25968.34    26460.41    374.30 o 
   8   6   6    33680.60    31813.24    456.20 o 
  10   6   6      347.00      318.69     68.66 o 
  12   6   6     3167.22     2800.02    168.82 o 
  14   6   6    12047.82    11047.15    251.18 o 
  16   6   6     3455.94     3141.30    147.59 o 
  18   6   6      507.24      633.23    132.24 o 
  20   6   6     1110.11     1260.75    159.32 o 
  22   6   6      705.40      939.79    131.92 o 
  24   6   6      368.34      309.35    125.30 o 
  26   6   6      135.23       28.84    100.34 o 
   2   8   6     5880.90     5902.15    114.91 o 
   4   8   6     6457.79     6526.83    138.27 o 
   6   8   6     9362.39     8631.68    190.58 o 
   8   8   6     4188.47     3967.02    141.29 o 
  10   8   6     7324.74     7055.46    191.42 o 
  12   8   6     6112.15     5930.01    181.92 o 
  14   8   6    13545.24    12544.68    272.75 o 
  16   8   6     8976.06     8657.50    234.38 o 
  18   8   6      418.25      299.87     86.29 o 
  20   8   6     3513.01     3441.59    216.50 o 
  22   8   6     1511.42     1923.65    187.91 o 
  24   8   6     4017.19     4485.74    221.93 o 
  26   8   6      803.82      827.19    251.30 o 
   0  10   6     9909.30    10072.79    249.99 o 
   2  10   6     7064.22     6909.76    116.61 o 
   6  10   6     1831.95     1622.86     97.45 o 
   8  10   6    28266.57    29093.16    458.78 o 
  10  10   6    17318.58    17409.29    310.81 o 
  12  10   6     1196.74     1126.81    101.42 o 
  14  10   6     2492.14     2101.55    129.92 o 
  16  10   6     3807.99     3680.71    163.21 o 
  18  10   6      271.77      178.55     83.37 o 
  20  10   6      522.02      589.77    135.30 o 
  22  10   6      750.01      896.69    153.37 o 
  24  10   6     1806.98     2101.59    202.84 o 
  26  10   6     1610.24     2008.43    180.44 o 
   2  12   6    11795.36    12193.06    162.55 o 
   4  12   6      765.23      924.70     62.61 o 
   6  12   6     9352.25     9329.31    273.29 o 
   8  12   6    11189.00    10743.63    232.73 o 
  10  12   6    11604.99    11432.91    247.59 o 
  12  12   6     1321.20     1406.58    113.14 o 
  14  12   6     1615.27     1675.51    122.12 o 
  16  12   6     4197.46     4151.34    298.98 o 
  18  12   6     1719.04     1661.46    133.60 o 
  20  12   6     4011.64     3419.69    231.97 o 
  22  12   6      277.20      322.89    124.84 o 
  24  12   6     2107.82     2047.92    204.54 o 
   0  14   6     4922.12     4438.12    132.64 o 
   2  14   6     1975.46     1977.36     89.13 o 
   4  14   6    18245.64    18136.13    288.65 o 
   6  14   6    17924.38    16503.02    346.66 o 
   8  14   6    18049.96    17926.98    312.75 o 
  10  14   6     1447.55     1384.00    109.58 o 
  12  14   6     4387.04     4608.27    174.21 o 
  14  14   6     7799.02     7268.88    222.94 o 
  16  14   6     4684.02     4995.98    229.39 o 
  18  14   6     1482.37     1189.39    125.94 o 
  20  14   6     1649.21     1463.41    173.73 o 
  22  14   6     1733.55     1713.08    220.69 o 
  24  14   6      174.53      185.87    178.49 o 
   2  16   6      170.33      212.26     75.33 o 
   4  16   6     9857.43     9628.02    194.31 o 
   6  16   6     3421.45     3467.46    166.39 o 
   8  16   6     3204.94     3452.78    132.10 o 
  10  16   6      387.40      530.72     86.62 o 
  12  16   6     7937.26     7720.33    218.43 o 
  14  16   6     3289.83     3295.56    162.41 o 
  16  16   6     5788.88     5892.59    210.58 o 
  18  16   6     6520.23     6359.64    306.62 o 
  20  16   6     1359.69     1329.33    135.41 o 
  22  16   6      280.18      291.83    178.57 o 
  24  16   6        1.93      198.05    212.93 o 
   0  18   6    11656.08    10313.31    299.99 o 
   2  18   6     1689.50     1649.96    112.25 o 
   4  18   6      464.20      507.23     85.54 o 
   6  18   6     7311.66     7689.10    264.18 o 
   8  18   6     5677.36     5642.53    187.65 o 
  10  18   6     1789.08     2048.31    154.47 o 
  12  18   6     6813.28     6820.32    184.69 o 
  14  18   6      625.17      590.01     98.29 o 
  16  18   6      970.15     1157.84    105.75 o 
  18  18   6      614.58      468.28     89.07 o 
  20  18   6      508.15      464.88    152.07 o 
  22  18   6     1077.98     1022.22    166.31 o 
   2  20   6      129.99      117.80     70.38 o 
   4  20   6     9914.35    10072.77    412.38 o 
   6  20   6     8872.29     8700.34    232.70 o 
   8  20   6     3569.16     3266.34    158.89 o 
  10  20   6     2300.52     2237.77    165.31 o 
  12  20   6     2303.15     2316.73    144.05 o 
  14  20   6     3232.39     2929.11    195.88 o 
  16  20   6     3235.10     3142.27    158.98 o 
  18  20   6      846.62      732.78    115.96 o 
  20  20   6     1678.87     1655.27    225.52 o 
  22  20   6      130.45      105.40    101.81 o 
   0  22   6    12023.34    12715.52    416.53 o 
   2  22   6       94.51      138.83     73.94 o 
   4  22   6     5711.17     5644.79    194.26 o 
   6  22   6    17477.01    17647.25    398.10 o 
   8  22   6     2412.77     2308.23    145.43 o 
  10  22   6     2332.26     2301.63    222.94 o 
  12  22   6     3426.01     3206.02    168.76 o 
  14  22   6      122.27       87.79     81.57 o 
  16  22   6     4818.67     4677.79    433.20 o 
  18  22   6     1235.44     1021.08    230.72 o 
  20  22   6      238.07       80.25    101.87 o 
   2  24   6      387.50      254.60     96.85 o 
   4  24   6     5239.57     5577.51    239.70 o 
   6  24   6      717.06      800.89    105.68 o 
   8  24   6      599.55      467.61     97.60 o 
  10  24   6     3565.62     3623.87    189.44 o 
  12  24   6     1614.50     1513.22    138.65 o 
  14  24   6     2414.62     2186.61    153.83 o 
  16  24   6     4673.45     5058.98    246.70 o 
  18  24   6     3382.04     3044.42    276.93 o 
  20  24   6      789.73      551.42    141.21 o 
   0  26   6     1677.38     1271.92    186.16 o 
   2  26   6      314.77      294.78    104.73 o 
   4  26   6     1675.82     1926.24    137.59 o 
   6  26   6      432.96      461.86     98.25 o 
   8  26   6      824.57      972.30    139.18 o 
  10  26   6      867.17      677.77    109.34 o 
  12  26   6      795.86     1180.06    130.42 o 
  14  26   6     1010.14     1290.86    161.29 o 
  16  26   6      495.64      558.74    133.46 o 
  18  26   6      547.24      530.81    136.66 o 
   2  28   6      642.18      719.62    165.41 o 
   4  28   6     1362.83     1304.02    191.39 o 
   6  28   6       24.73      -48.42     73.41 o 
   8  28   6      874.18      658.51    132.05 o 
  10  28   6     3240.88     3890.08    231.19 o 
  12  28   6      280.30      252.22     99.23 o 
  14  28   6     3252.53     3226.84    214.53 o 
  16  28   6     1253.02     1207.67    170.33 o 
   0  30   6     1133.44     1161.74    189.08 o 
   2  30   6      505.47      616.41    115.37 o 
   4  30   6     5423.20     5047.00    407.68 o 
   6  30   6      346.14      108.01    166.46 o 
   8  30   6      171.74      284.86     99.12 o 
  10  30   6       87.94       34.05     86.59 o 
  12  30   6     2289.86     2713.91    179.57 o 
  14  30   6     5055.97     4726.66    267.38 o 
   2  32   6      426.05      245.80    105.43 o 
   4  32   6     1807.40     2364.38    203.30 o 
   6  32   6     1926.18     2035.66    190.32 o 
   8  32   6      934.26      975.61    152.51 o 
  10  32   6     2587.42     2438.77    179.79 o 
   0  34   6     2949.20     3124.23    553.56 o 
   2  34   6     1001.80     1048.34    138.05 o 
   4  34   6      826.51      827.37    147.89 o 
   6  34   6      501.01      621.62    134.86 o 
   1   1   7     2125.06     2023.31    101.50 o 
   3   1   7     1748.88     1700.36    141.94 o 
   5   1   7     7224.56     7862.58    280.89 o 
   7   1   7    26547.84    25961.35    565.01 o 
   9   1   7    10745.59    10884.90    353.54 o 
  11   1   7    56664.61    55355.32    663.36 o 
  13   1   7     4943.70     5023.96    160.44 o 
  15   1   7       91.19      146.69    100.75 o 
  17   1   7     2354.74     2363.58    157.14 o 
  19   1   7     2741.57     2800.91    178.38 o 
  21   1   7      873.73      925.40    136.69 o 
  23   1   7      389.88      389.44    159.80 o 
  25   1   7      479.32      803.04    142.36 o 
   1   3   7     3351.35     3215.29    158.82 o 
   3   3   7    18544.99    18406.60    349.57 o 
   5   3   7    10732.96    10748.63    327.56 o 
   7   3   7     6316.79     6264.48    264.93 o 
   9   3   7     2461.09     2316.32    120.65 o 
  11   3   7    22248.15    21875.25    467.80 o 
  13   3   7     8302.97     7952.64    181.25 o 
  15   3   7    14201.80    14477.91    353.10 o 
  17   3   7     3286.23     3042.22    201.04 o 
  19   3   7       15.65      -78.39     80.71 o 
  21   3   7     1377.55     1729.71    248.72 o 
  23   3   7      597.34      593.32    127.67 o 
  25   3   7      493.47      454.88    125.92 o 
   1   5   7     3963.03     3647.97     97.18 o 
   3   5   7     2434.13     2690.12     94.91 o 
   5   5   7     5182.94     5250.75    309.56 o 
   7   5   7     1967.04     2039.11    113.28 o 
   9   5   7    24794.82    24323.15    448.47 o 
  11   5   7     9049.42     8518.71    218.25 o 
  13   5   7     2560.99     2497.98    136.11 o 
  15   5   7      371.57      345.38     81.61 o 
  17   5   7     4333.73     4430.45    230.10 o 
  19   5   7      171.79       45.06    103.22 o 
  21   5   7     1335.46     1290.75    143.73 o 
  23   5   7     1076.78     1405.32    180.42 o 
  25   5   7     1348.88     1695.62    169.33 o 
   1   7   7     2561.85     2158.98     80.94 o 
   3   7   7     7007.89     6884.27    312.01 o 
   5   7   7     2997.52     2782.71    120.75 o 
   7   7   7    12671.95    12011.42    245.43 o 
   9   7   7     5212.53     4884.05    164.38 o 
  11   7   7    13132.56    13275.79    276.64 o 
  13   7   7    18095.24    17612.64    486.26 o 
  15   7   7     5097.63     5257.13    195.40 o 
  17   7   7       18.66      -39.36     88.92 o 
  19   7   7     2885.05     2958.74    203.64 o 
  21   7   7     4673.54     3997.58    236.31 o 
  23   7   7       68.45      -62.59     84.56 o 
  25   7   7      959.97     1636.55    166.57 o 
   1   9   7     2795.16     2769.24     93.00 o 
   3   9   7     6085.72     6037.98    154.57 o 
   5   9   7     7645.50     7664.78    163.86 o 
   7   9   7     8629.06     8777.46    279.65 o 
   9   9   7    43927.75    43153.95    820.90 o 
  11   9   7     5811.96     5200.20    179.96 o 
  13   9   7     3361.47     3081.22    150.56 o 
  15   9   7     1235.71     1249.23    117.27 o 
  17   9   7      638.52      914.50    188.15 o 
  19   9   7     4373.64     4816.78    302.84 o 
  21   9   7     2144.09     2083.10    267.92 o 
  23   9   7     1146.23     1329.84    180.87 o 
  25   9   7      822.99     1055.45    150.10 o 
   1  11   7     5988.40     6697.49    143.10 o 
   3  11   7     2422.10     2392.96     95.19 o 
   5  11   7     4135.93     3904.08    120.83 o 
   7  11   7     4291.70     4314.87    166.81 o 
   9  11   7    11338.75    11438.62    440.73 o 
  11  11   7     2677.44     2903.07    145.27 o 
  13  11   7    12127.79    12716.50    286.34 o 
  15  11   7     2049.14     2251.72    141.56 o 
  17  11   7     6931.82     6601.00    324.78 o 
  19  11   7     3740.56     3807.92    348.28 o 
  21  11   7      786.22      829.90    148.98 o 
  23  11   7      200.57       61.18    121.00 o 
   1  13   7     8066.00     7955.25    165.74 o 
   3  13   7     4131.37     4684.98    148.28 o 
   5  13   7     1349.92     1354.72    101.23 o 
   7  13   7     4321.56     4122.34    178.39 o 
   9  13   7     5311.89     5604.03    186.34 o 
  11  13   7     7284.57     7207.22    211.48 o 
  13  13   7      768.89      613.71     95.70 o 
  15  13   7     6990.68     7292.93    227.93 o 
  17  13   7     2874.16     3356.70    221.66 o 
  19  13   7       41.96      117.89    105.67 o 
  21  13   7     2936.11     2923.14    335.87 o 
  23  13   7     2412.10     2587.04    398.25 o 
   1  15   7     8861.06     8804.34    210.28 o 
   3  15   7      307.68      315.29     75.25 o 
   5  15   7     5887.57     6427.79    193.41 o 
   7  15   7     2021.37     2144.32    122.95 o 
   9  15   7     5271.37     5728.44    226.81 o 
  11  15   7       38.42      282.84    100.52 o 
  13  15   7      263.84      182.64     85.36 o 
  15  15   7     1030.23      874.62    110.97 o 
  17  15   7     1919.60     1791.03    171.14 o 
  19  15   7     1555.01     1496.27    139.98 o 
  21  15   7     1079.47      879.41    150.47 o 
  23  15   7      453.77      693.74    156.08 o 
   1  17   7     3608.83     3283.45    183.51 o 
   3  17   7     3200.78     3024.24    142.31 o 
   5  17   7     4256.32     4167.83    250.80 o 
   7  17   7    11042.55    11738.77    271.58 o 
   9  17   7     3408.97     3251.21    160.71 o 
  11  17   7      251.25      472.70    102.37 o 
  13  17   7     2192.51     2505.97    192.02 o 
  15  17   7     5864.24     6100.11    247.85 o 
  17  17   7      923.64      930.62    121.19 o 
  19  17   7     1937.12     2091.02    266.76 o 
  21  17   7      550.13      463.60    131.41 o 
   1  19   7      611.38      704.50    115.91 o 
   3  19   7     8400.10     8098.19    229.39 o 
   5  19   7     3332.19     3509.74    162.49 o 
   7  19   7     8355.08     8949.93    240.11 o 
   9  19   7     4654.02     4694.01    185.64 o 
  11  19   7     1032.63      949.13    114.69 o 
  13  19   7     3236.38     3414.50    172.39 o 
  15  19   7     7595.65     7412.95    272.98 o 
  17  19   7     1466.29     1598.76    141.78 o 
  19  19   7      136.51      178.09    108.15 o 
  21  19   7      215.10      228.44    102.11 o 
   1  21   7     2831.82     2635.69    158.43 o 
   3  21   7     1751.55     1769.31    161.14 o 
   5  21   7     2464.63     2475.90    145.22 o 
   7  21   7     3131.10     2950.95    158.92 o 
   9  21   7     3030.23     3150.46    170.11 o 
  11  21   7      524.96      556.68    100.24 o 
  13  21   7     2130.23     1661.42    139.93 o 
  15  21   7     3543.34     3740.89    310.58 o 
  17  21   7     1618.54     1480.69    140.34 o 
  19  21   7       95.68      112.76    110.21 o 
   1  23   7      946.57     1061.29    177.84 o 
   3  23   7     4060.62     4095.19    314.98 o 
   5  23   7     1727.31     2158.40    179.96 o 
   7  23   7     4281.04     4130.18    238.41 o 
   9  23   7      680.67      605.91    101.95 o 
  11  23   7     2478.76     2492.93    197.17 o 
  13  23   7      806.21      867.83    117.03 o 
  15  23   7     1506.62     1530.18    140.83 o 
  17  23   7      623.71      505.95    110.39 o 
   1  25   7     4460.53     4778.51    207.48 o 
   3  25   7     1074.31     1124.44    152.70 o 
   5  25   7     5650.91     5246.31    254.06 o 
   7  25   7      114.83       14.51     79.98 o 
   9  25   7     1180.35     1463.39    139.08 o 
  11  25   7      157.99      240.61     95.29 o 
  13  25   7     3371.66     3585.27    207.32 o 
  15  25   7     4184.09     4453.27    246.07 o 
  17  25   7       50.61      108.28    110.60 o 
   1  27   7     1514.30     1650.65    172.69 o 
   3  27   7     1801.72     1929.30    181.80 o 
   5  27   7      304.17      172.84    111.12 o 
   7  27   7      831.61      864.31    142.55 o 
   9  27   7     1350.98     1470.10    168.82 o 
  11  27   7     2181.83     2669.75    233.25 o 
  13  27   7     1443.74     1665.20    155.29 o 
  15  27   7     1137.01      988.76    134.15 o 
   1  29   7      552.34      868.84    125.58 o 
   3  29   7      244.07      376.48    128.22 o 
   5  29   7     1243.47     1380.29    169.95 o 
   7  29   7      163.57      384.46    124.95 o 
   9  29   7      140.50       80.23    111.89 o 
  11  29   7     2193.99     2266.32    172.02 o 
   1  31   7      369.65      234.00    130.91 o 
   3  31   7      578.04      359.93    111.64 o 
   5  31   7       39.33       69.74    103.65 o 
   7  31   7      219.51      419.12    127.52 o 
   9  31   7     1303.91     1390.95    198.26 o 
   1  33   7     2439.40     2184.50    180.36 o 
   0   0   8    28894.76    29624.26    857.12 o 
   4   0   8    11019.64    10928.30    482.13 o 
   8   0   8     6497.30     6499.84    401.78 o 
  12   0   8     4167.02     4049.34    216.16 o 
  16   0   8     5040.76     3785.62    383.92 o 
  20   0   8      386.02      234.85    141.54 o 
  24   0   8     1051.89     1042.88    290.17 o 
   2   2   8     7280.34     7254.88    215.21 o 
   4   2   8     2494.70     2420.93    303.36 o 
   6   2   8     9187.25     8883.01    318.77 o 
   8   2   8     1009.80     1193.23    160.90 o 
  10   2   8     1303.03     1236.36    108.93 o 
  12   2   8     1415.28     1472.53    119.58 o 
  14   2   8      284.42      171.79     79.16 o 
  16   2   8     3260.10     3175.73    202.45 o 
  18   2   8     1494.76     1357.59    140.28 o 
  20   2   8     2490.81     2222.31    198.46 o 
  22   2   8      184.76      137.90    101.21 o 
  24   2   8      188.48      221.81    117.82 o 
   0   4   8      240.78       97.06     97.70 o 
   2   4   8      740.82      770.00    155.27 o 
   4   4   8     1729.99     1957.49    119.85 o 
   6   4   8     3405.95     3283.99    164.31 o 
   8   4   8     9360.79     9652.29    234.41 o 
  10   4   8    17804.53    17565.64    335.06 o 
  12   4   8     1028.44      824.11     99.80 o 
  14   4   8     3449.97     3296.33    161.51 o 
  16   4   8      240.84      122.92    107.09 o 
  18   4   8      529.11      483.54    132.54 o 
  20   4   8      441.80      639.00    120.86 o 
  22   4   8     2968.88     2797.90    188.36 o 
  24   4   8     1007.92     1102.96    146.46 o 
   2   6   8      985.60     1012.96     77.43 o 
   4   6   8     6215.50     6174.75    170.90 o 
   6   6   8      932.57     1039.32    111.29 o 
   8   6   8    10584.61    11768.26    345.37 o 
  10   6   8     2707.57     2800.48    265.47 o 
  12   6   8     2681.01     2622.77    143.94 o 
  14   6   8     2979.32     2934.69    154.33 o 
  16   6   8     4369.73     4284.32    209.54 o 
  18   6   8     6171.97     5799.99    450.88 o 
  20   6   8      134.37       25.18    128.75 o 
  22   6   8      227.31      265.15    107.37 o 
  24   6   8      191.40      352.56    117.76 o 
   0   8   8      365.10      635.76    117.97 o 
   2   8   8     3109.75     3123.46    123.24 o 
   4   8   8     3489.03     3125.93    128.40 o 
   6   8   8     9746.57     9492.56    206.07 o 
   8   8   8    15234.46    15199.17    300.27 o 
  10   8   8     6045.31     5813.79    191.45 o 
  12   8   8     3023.95     2603.33    146.57 o 
  14   8   8     1032.63     1057.45    112.86 o 
  16   8   8      470.72      385.13     93.76 o 
  18   8   8      733.76      555.26    191.90 o 
  20   8   8      388.70      330.04    133.83 o 
  22   8   8     1631.33     1376.00    233.35 o 
   2  10   8      699.51      880.26    113.64 o 
   4  10   8     6077.71     5968.65    207.59 o 
   6  10   8     1952.45     2071.86    121.57 o 
   8  10   8     1193.67     1174.44    108.16 o 
  10  10   8     3394.00     3422.11    156.55 o 
  12  10   8      131.79      167.95     80.29 o 
  14  10   8     1311.67     1188.83    120.76 o 
  16  10   8      320.13      256.88     89.14 o 
  18  10   8     7317.87     7731.96    384.49 o 
  20  10   8      266.10      316.38    159.02 o 
  22  10   8      216.20      248.84    130.75 o 
   2  12   8      834.04      683.20    103.34 o 
   4  12   8      488.23      584.03     83.95 o 
   6  12   8      779.67      664.02     90.84 o 
   8  12   8     8683.69     9059.38    232.27 o 
  10  12   8     5145.78     4970.35    187.41 o 
  12  12   8     2792.28     2571.57    150.18 o 
  14  12   8     1087.15     1282.67    123.69 o 
  16  12   8     2011.73     2171.86    150.85 o 
  18  12   8     1281.37     1603.98    141.06 o 
  20  12   8      906.85      904.48    194.25 o 
  22  12   8      774.57      596.24    201.56 o 
   2  14   8       41.48      135.88     86.42 o 
   4  14   8     2471.76     2751.78    194.04 o 
   6  14   8     3035.73     3196.20    175.94 o 
   8  14   8      238.96      359.45     98.56 o 
  10  14   8     2242.91     2294.89    141.70 o 
  12  14   8     5142.98     5244.58    253.63 o 
  14  14   8     4431.93     4669.33    193.95 o 
  16  14   8      116.75      233.83     90.85 o 
  18  14   8      658.94      781.63    119.85 o 
  20  14   8     2576.46     2093.19    207.41 o 
   0  16   8    19195.01    18752.25    523.89 o 
   2  16   8     3392.65     3311.12    192.13 o 
   4  16   8     3459.51     3362.33    310.59 o 
   6  16   8     3163.67     3277.01    159.82 o 
   8  16   8    13165.20    13542.61    349.98 o 
  10  16   8     4548.67     4998.34    227.83 o 
  12  16   8     4447.83     3879.70    287.18 o 
  14  16   8     1230.51      922.06    136.86 o 
  16  16   8        4.90       41.89     90.21 o 
  18  16   8      407.67      398.68    101.96 o 
  20  16   8     1271.38     1367.76    174.55 o 
   2  18   8     3599.56     3179.72    199.27 o 
   4  18   8     1326.41     1393.15    151.80 o 
   6  18   8     2519.32     2749.40    190.32 o 
   8  18   8     1058.97     1313.58    121.40 o 
  10  18   8     6907.57     6790.64    297.51 o 
  12  18   8     2127.31     2260.33    154.33 o 
  14  18   8     1368.77     1363.83    155.87 o 
  16  18   8     3335.88     3165.45    270.25 o 
  18  18   8     2285.27     2801.50    582.46 o 
   0  20   8      695.77      957.84    366.06 o 
   2  20   8      422.41      297.26     95.08 o 
   4  20   8      192.54      171.34    102.37 o 
   6  20   8      897.70     1130.37    147.34 o 
   8  20   8     2966.78     3054.49    166.65 o 
  10  20   8        4.99       39.23     82.34 o 
  12  20   8     1383.50     1165.93    127.56 o 
  14  20   8     1876.31     1676.91    146.90 o 
  16  20   8     1390.25     1675.97    217.79 o 
  18  20   8       72.92      119.45    108.25 o 
   2  22   8      580.94      748.73    123.71 o 
   4  22   8      763.93      714.47    130.31 o 
   6  22   8     2138.89     1770.69    173.90 o 
   8  22   8     3059.69     3234.61    214.26 o 
  10  22   8     2894.78     3285.47    180.38 o 
  12  22   8     1630.03     1628.10    147.16 o 
  14  22   8      101.97      156.76     91.81 o 
  16  22   8      883.75      798.67    120.65 o 
   0  24   8     5500.11     5283.02    318.77 o 
   2  24   8     6219.24     5860.98    264.38 o 
   4  24   8      691.83      498.64    127.08 o 
   6  24   8     7563.52     7429.49    293.55 o 
   8  24   8      479.16      464.82    123.50 o 
  10  24   8      325.83      274.88    163.70 o 
  12  24   8     1688.99     1918.37    158.27 o 
  14  24   8     4183.87     5235.40    512.18 o 
   2  26   8      452.36      376.75    145.62 o 
   4  26   8     4859.11     5307.40    269.63 o 
   6  26   8      351.75      404.06    145.86 o 
   8  26   8      774.09      541.54    132.64 o 
  10  26   8       35.47     -100.30    100.30 o 
  12  26   8     3017.98     3304.88    233.99 o 
   0  28   8      555.65      383.74    152.27 o 
   2  28   8      355.42      160.61    100.23 o 
   4  28   8      313.05      549.99    270.21 o 
   6  28   8      592.56      627.76    143.81 o 
   8  28   8     1880.09     1879.82    195.75 o 
  10  28   8      361.63      218.13    123.50 o 
   2  30   8      680.19      910.49    133.90 o 
   4  30   8     1488.61     1633.36    190.59 o 
   1   1   9     8309.68     7481.45    208.46 o 
   3   1   9      450.51      378.82     84.82 o 
   5   1   9     1576.47     1873.75    145.99 o 
   7   1   9      820.71      926.17    154.58 o 
   9   1   9       47.73      139.09    205.35 o 
  11   1   9     7813.81     7815.42    194.53 o 
  13   1   9     1450.99     1361.51    122.14 o 
  15   1   9     1091.81     1057.64    125.52 o 
  17   1   9     2300.78     2018.15    158.33 o 
  19   1   9      182.92       47.22    100.52 o 
  21   1   9      765.43      696.76    129.08 o 
   1   3   9      323.66      342.26     79.84 o 
   3   3   9     5764.90     5469.12    182.38 o 
   5   3   9     8474.11     8292.33    215.21 o 
   7   3   9     6769.50     6489.38    285.84 o 
   9   3   9     2367.77     2246.42    167.80 o 
  11   3   9     2387.83     2504.49    144.79 o 
  13   3   9     3948.84     3850.66    173.14 o 
  15   3   9     1803.97     1867.26    177.06 o 
  17   3   9      704.97      661.62    140.04 o 
  19   3   9      476.08      388.66    108.98 o 
  21   3   9      777.10      807.75    150.78 o 
   1   5   9     2108.55     2167.47    179.13 o 
   3   5   9     4127.47     4049.33    138.55 o 
   5   5   9     1509.25     1587.00    110.35 o 
   7   5   9     1821.68     1810.29    142.09 o 
   9   5   9    12595.62    12109.70    336.81 o 
  11   5   9     1538.17     1566.05    126.73 o 
  13   5   9     3210.05     3173.22    207.48 o 
  15   5   9     2485.21     2004.55    178.06 o 
  17   5   9     2903.77     2878.25    253.85 o 
  19   5   9     1384.07     1349.51    177.87 o 
  21   5   9       41.97       73.69     93.07 o 
   1   7   9      963.23      683.32    123.18 o 
   3   7   9      109.37      144.95     77.13 o 
   5   7   9      644.22      672.91     86.92 o 
   7   7   9     2580.09     2571.39    119.83 o 
   9   7   9      358.56      319.27     82.54 o 
  11   7   9     6144.87     5731.42    200.62 o 
  13   7   9     1975.32     2345.24    260.76 o 
  15   7   9     2298.50     2389.60    155.36 o 
  17   7   9     3035.36     2431.45    291.82 o 
  19   7   9     3704.66     3778.06    367.95 o 
  21   7   9      387.76      193.31    130.05 o 
   1   9   9     5946.46     6122.06    187.77 o 
   3   9   9     6819.72     6995.23    246.62 o 
   5   9   9      294.68      254.62     75.34 o 
   7   9   9     4569.96     4195.93    264.18 o 
   9   9   9      341.86      245.30     83.89 o 
  11   9   9      600.58      640.44    112.84 o 
  13   9   9     5946.97     6528.65    231.97 o 
  15   9   9      461.38      405.39    102.85 o 
  17   9   9      319.49      203.12    115.53 o 
  19   9   9      471.58      448.69    140.04 o 
  21   9   9     1081.18     1285.35    206.31 o 
   1  11   9     1902.60     1821.49    208.34 o 
   3  11   9     5574.93     5335.08    549.09 o 
   5  11   9     2622.61     2395.27    166.40 o 
   7  11   9     4515.74     4574.42    178.28 o 
   9  11   9     3484.12     3551.46    166.22 o 
  11  11   9     6392.41     6873.29    224.49 o 
  13  11   9      231.20       89.57    104.30 o 
  15  11   9       29.49       20.51    113.41 o 
  17  11   9     2478.48     2503.03    256.01 o 
  19  11   9       17.88      -61.35     99.38 o 
   1  13   9     2037.15     2034.14    149.39 o 
   3  13   9      610.70      902.03    158.68 o 
   5  13   9     1129.84     1421.26    191.86 o 
   7  13   9     4981.16     5252.02    230.98 o 
   9  13   9     2724.27     3002.54    184.82 o 
  11  13   9     5142.54     4820.19    195.07 o 
  13  13   9     4522.08     4526.04    199.75 o 
  15  13   9      244.84      303.09     95.09 o 
  17  13   9     1099.94     1084.73    137.87 o 
  19  13   9     1235.38     1323.07    241.61 o 
   1  15   9       77.23      132.36     80.29 o 
   3  15   9      821.20      667.64    123.11 o 
   5  15   9     7340.33     7088.89    330.32 o 
   7  15   9      525.27      352.86    143.57 o 
   9  15   9      386.82      267.31    107.20 o 
  11  15   9     1449.81     1507.61    152.70 o 
  13  15   9     5300.55     5256.67    334.10 o 
  15  15   9      864.72      786.62    136.86 o 
  17  15   9     4699.65     5462.14    566.95 o 
   1  17   9      808.45      962.27    118.93 o 
   3  17   9     1290.62     1336.35    136.55 o 
   5  17   9     7538.92     8107.76    412.66 o 
   7  17   9     2448.12     2641.95    269.17 o 
   9  17   9     1493.96     1436.09    189.08 o 
  11  17   9     1106.46     1509.75    178.67 o 
  13  17   9      931.89      941.07    141.21 o 
  15  17   9     1338.16      983.58    186.35 o 
  17  17   9     1024.36     1112.64    158.23 o 
   1  19   9      649.59      806.08    168.09 o 
   3  19   9     3222.08     3393.69    305.42 o 
   5  19   9    12182.75    12881.96    377.31 o 
   7  19   9      859.95      945.22    147.34 o 
   9  19   9      293.40      296.32    108.87 o 
  11  19   9     2022.72     1890.13    180.72 o 
  13  19   9     1350.68     1248.88    135.55 o 
  15  19   9       82.08      146.87     91.17 o 
   1  21   9      223.88      322.92    100.91 o 
   3  21   9     4630.24     4822.76    310.58 o 
   5  21   9     2228.60     2093.31    192.40 o 
   7  21   9     2867.37     3067.69    219.16 o 
   9  21   9      708.43      623.71    132.24 o 
  11  21   9      565.17      227.55    116.77 o 
  13  21   9      130.54      325.14    145.31 o 
   1  23   9      110.37      193.40     95.78 o 
   3  23   9     1879.01     1976.48    169.05 o 
   5  23   9      317.00      334.24    117.62 o 
   7  23   9     1901.61     1879.79    192.40 o 
   9  23   9     1223.13     1354.50    167.00 o 
  11  23   9     1240.13     1208.21    168.96 o 
   1  25   9      543.64      589.47    119.02 o 
   3  25   9     2994.70     3294.97    203.92 o 
   5  25   9     1327.68     1806.60    191.10 o 
   7  25   9      144.91       18.80    107.56 o 
   9  25   9      305.85      491.88    133.38 o 
   1  27   9     1985.77     2137.95    181.56 o 
   3  27   9     1948.04     2339.59    234.54 o 
   5  27   9      674.37      336.03    133.86 o 
   2   0  10     4190.10     3841.99    236.18 o 
   6   0  10      415.85      580.34    141.94 o 
  10   0  10     6900.33     7455.17    499.99 o 
  14   0  10      449.19      303.56    136.96 o 
  18   0  10      625.79      721.86    281.24 o 
   0   2  10     2654.10     1808.31    214.28 o 
   2   2  10     2605.05     2378.54    140.22 o 
   4   2  10      273.16      231.49     95.56 o 
   6   2  10     3712.77     4146.29    171.60 o 
   8   2  10     1541.94     1649.70    152.40 o 
  10   2  10     1297.62     1250.91    120.16 o 
  12   2  10     2513.51     2655.76    156.48 o 
  14   2  10     5445.94     5072.17    473.29 o 
  16   2  10      497.10      414.15    105.14 o 
  18   2  10      359.09       37.18     95.08 o 
   2   4  10     1488.41     1562.46    122.78 o 
   4   4  10     1800.84     1872.96    130.06 o 
   6   4  10      371.20      491.92    100.52 o 
   8   4  10     1130.51     1297.61    119.68 o 
  10   4  10     2024.22     2277.63    147.40 o 
  12   4  10     2260.50     2453.75    155.09 o 
  14   4  10      540.51      683.79    135.01 o 
  16   4  10     4195.36     3669.55    428.56 o 
  18   4  10      835.52      956.07    278.57 o 
   0   6  10     5569.13     3577.40    224.92 o 
   2   6  10     1786.39     1524.24    122.07 o 
   4   6  10      363.35      490.11     93.71 o 
   6   6  10       96.48       57.24     90.36 o 
   8   6  10     8178.74     8017.56    232.73 o 
  10   6  10      474.70      561.38    103.50 o 
  12   6  10     3243.46     3403.33    248.72 o 
  14   6  10     1810.83     1658.81    139.29 o 
  16   6  10     3404.58     3354.08    343.72 o 
  18   6  10      431.19      243.21    126.72 o 
   2   8  10     1337.89      918.03    129.33 o 
   4   8  10     6104.21     5954.84    246.65 o 
   6   8  10      451.14      501.58    112.47 o 
   8   8  10     3582.14     3715.80    172.72 o 
  10   8  10     2173.11     2641.07    181.21 o 
  12   8  10     1546.17     1573.26    135.89 o 
  14   8  10      611.38      805.29    118.42 o 
  18   8  10     1956.89     1932.89    362.99 o 
   0  10  10     1833.01     1866.02    303.56 o 
   2  10  10      704.97      615.26    236.60 o 
   4  10  10     1508.10     1185.13    156.13 o 
   6  10  10     2062.27     1781.95    205.11 o 
   8  10  10     1340.93     1365.58    151.15 o 
  10  10  10       60.80      -51.31     77.81 o 
  12  10  10     2112.52     2415.19    157.22 o 
  14  10  10     2252.91     2018.91    216.50 o 
  16  10  10     1425.24     1423.84    172.72 o 
  18  10  10      947.26      775.71    153.50 o 
   2  12  10     2438.29     2699.15    199.00 o 
   4  12  10      274.32      208.19    104.90 o 
   6  12  10      568.68      578.20    154.45 o 
   8  12  10       55.13      136.54    123.86 o 
  10  12  10     3235.26     4109.60    283.26 o 
  12  12  10      450.56      287.18    187.64 o 
  14  12  10     1037.13     1058.69    146.94 o 
  16  12  10      460.33      533.17    138.41 o 
   0  14  10      979.66     1315.79    198.19 o 
   2  14  10      960.77      678.46    116.27 o 
   4  14  10      251.14      166.58    108.86 o 
   6  14  10     1668.51     1954.95    222.46 o 
   8  14  10      790.43      546.30    160.16 o 
  10  14  10      445.79      425.28    236.60 o 
  12  14  10     3035.21     2822.46    259.22 o 
  14  14  10     2315.51     2022.03    184.17 o 
  16  14  10      559.44      619.76    136.11 o 
   2  16  10     6881.60     6361.68    241.73 o 
   4  16  10      512.86      365.87    102.76 o 
   6  16  10     1802.68     2067.22    190.59 o 
   8  16  10     1187.43     1279.51    205.77 o 
  10  16  10      566.30      710.41    312.49 o 
  12  16  10     1079.84     1382.34    210.86 o 
  14  16  10      598.32      704.88    281.24 o 
   0  18  10     6802.64     6281.06    723.20 o 
   2  18  10      520.16      423.40    107.53 o 
   4  18  10      323.45      383.60    114.69 o 
   6  18  10      705.83      774.90    147.02 o 
   8  18  10      777.73      811.27    225.46 o 
  10  18  10      946.78     1113.97    158.70 o 
  12  18  10     1356.41     1606.65    181.93 o 
   2  20  10      116.40       57.51     90.56 o 
   4  20  10     6376.91     7198.72    261.40 o 
   6  20  10       53.17      143.89    113.88 o 
   8  20  10     1713.18     2348.02    209.46 o 
  10  20  10      314.52      459.71    132.91 o 
   0  22  10        8.51       99.84    137.18 o 
   2  22  10     1384.31     1460.60    157.90 o 
   4  22  10      341.62      490.63    122.54 o 
   6  22  10       22.18      -49.69    102.68 o 
   8  22  10       49.43      214.81    119.53 o 
   2  24  10      513.01      562.46    132.05 o 
   4  24  10     2990.46     2708.62    229.06 o 
   1   1  11     3822.66     4053.56    228.07 o 
   3   1  11     5695.29     5360.36    203.01 o 
   5   1  11      800.95      664.29    106.74 o 
   7   1  11     3252.20     3401.05    174.93 o 
   9   1  11      780.20      989.56    139.73 o 
  11   1  11      364.37      485.46     98.43 o 
  13   1  11       63.38      -23.49     81.29 o 
  15   1  11       16.90      -45.09     81.50 o 
   1   3  11     1309.38     1096.01    120.41 o 
   3   3  11      327.41      332.36    115.98 o 
   5   3  11     3115.71     2932.24    248.72 o 
   7   3  11      222.69      284.30     99.23 o 
   9   3  11      791.99      893.25    114.29 o 
  11   3  11      940.15      937.89    118.02 o 
  13   3  11      540.33      478.68    129.76 o 
  15   3  11      705.61      548.04    113.52 o 
   1   5  11     2640.51     2420.52    149.63 o 
   3   5  11       41.98      -22.69    100.31 o 
   5   5  11      998.47     1112.53    220.14 o 
   7   5  11     3415.92     3211.39    179.31 o 
   9   5  11     2075.39     2021.44    178.60 o 
  11   5  11     1559.74     1515.96    135.96 o 
  13   5  11      513.13      474.09    127.36 o 
  15   5  11      614.21      198.45    136.31 o 
   1   7  11      513.05      653.98    162.69 o 
   3   7  11     2748.68     2419.85    236.69 o 
   5   7  11     2683.78     2645.03    167.94 o 
   7   7  11      856.58      681.33    130.31 o 
   9   7  11     1523.20     1584.38    198.77 o 
  11   7  11      739.44      583.71    128.49 o 
  13   7  11      205.16      134.81     89.20 o 
  15   7  11     1175.36     1081.79    165.45 o 
   1   9  11       26.84      -51.70    165.17 o 
   3   9  11     6958.99     6959.18    356.66 o 
   5   9  11      373.73      558.57    137.21 o 
   7   9  11      423.73      550.93    158.68 o 
   9   9  11     2529.61     2586.99    247.88 o 
  11   9  11      780.59     1084.00    190.62 o 
  13   9  11     1118.39     1112.41    160.68 o 
   1  11  11      699.35      623.57    136.36 o 
   3  11  11      503.42      471.12    133.93 o 
   5  11  11     1159.44     1109.15    167.87 o 
   7  11  11     1162.79     1185.12    196.42 o 
   9  11  11      107.67      174.40    136.96 o 
  11  11  11     1075.39     1229.63    308.03 o 
  13  11  11       35.53      -55.02    127.04 o 
   1  13  11     1241.96     1063.20    137.32 o 
   3  13  11      135.04      -73.11    104.34 o 
   5  13  11     1441.37     1731.32    300.75 o 
   7  13  11     2378.33     2482.77    276.78 o 
   9  13  11     1357.43     1376.51    207.19 o 
  11  13  11      674.29      670.16    181.78 o 
   1  15  11       95.74      193.77     97.71 o 
   3  15  11      567.94      519.14    113.80 o 
   5  15  11     6311.69     6140.81    256.06 o 
   7  15  11      202.96      309.64    157.45 o 
   9  15  11     1002.19     1225.37    205.77 o 
  11  15  11      806.63      686.20    183.03 o 
   1  17  11     1957.59     2454.20    192.02 o 
   3  17  11      606.73      830.32    133.60 o 
   5  17  11      991.71     1251.28    147.22 o 
   7  17  11      958.59      977.38    157.63 o 
   9  17  11     1664.49     1763.10    197.00 o 
   1  19  11       27.31      157.50    102.94 o 
   3  19  11      391.85      527.42    120.52 o 
   5  19  11      505.58      404.30    118.79 o 
   0   0  12      710.06      267.85    187.50 o 
   4   0  12      311.48      334.91    141.94 o 
   8   0  12     3142.87     4187.40    419.63 o 
   2   2  12      391.62      463.08    104.68 o 
   4   2  12     1318.99     1602.41    142.55 o 
   6   2  12     1774.99     1818.76    176.93 o 
   8   2  12     1095.73     1471.61    323.71 o 
  10   2  12      428.11      397.14    106.96 o 
   0   4  12     1222.79     1303.54    285.71 o 
   2   4  12     1484.29     1511.31    240.48 o 
   4   4  12     1573.41     1866.41    202.12 o 
   6   4  12     5221.16     6569.02    434.04 o 
   8   4  12     1646.11     1974.39    182.06 o 
  10   4  12      510.31      551.85    130.87 o 
   2   6  12     1693.47     2234.10    239.66 o 
   4   6  12       37.29      313.02    218.74 o 
   6   6  12      547.14      461.57    132.24 o 
   8   6  12      646.84      595.21    139.10 o 
  10   6  12      294.30      228.66    159.12 o 
   0   8  12      385.56      553.56    249.99 o 
   2   8  12      775.53      602.03    176.43 o 
   4   8  12      194.43      150.56    157.54 o 
   6   8  12      724.82      793.88    152.20 o 
   8   8  12       79.84      122.46    116.76 o 
   2  10  12      749.34     1263.82    200.86 o 
   4  10  12      843.13      713.46    153.37 o 
   6  10  12      776.34      880.75    155.31 o 
   8  10  12      360.59      446.42    136.66 o 
   0  12  12     3750.04     4138.53    321.98 o 
   2  12  12      393.92      283.01    133.82 o 
   4  12  12      263.83      322.41    133.46 o 
   6  12  12      421.20      457.63    137.66 o 
   2  14  12      532.12      704.72    130.12 o 
                                                 
