# Supplementary material for: {2,2′-[Ethane-1,2-diylbis(nitrilo­methan­yl­yl­idene)]diphenolato}(iso­propano­lato)aluminium di­chloro­methane hemisolvate
Source: Acta Crystallogr Sect E Struct Rep Online. 2013 Nov 6;69(Pt 12):m631–2. doi: 10.1107/S1600536813029644 (PMC3884978; doi:10.1107/S1600536813029644)
Supplement: Supplementary file 3 [file e-69-0m631-Isup3.mol]

@<TRIPOS>MOLECULE
z
    51    54     2     0     0
SMALL
NO_CHARGES
****
Generated from the CSD

@<TRIPOS>ATOM
     1 Al1     19.6742  10.4787   4.9228   Al        1 RES1   0.0000
     2 O1      20.3494   9.9087   6.4881   O.3       1 RES1   0.0000
     3 O2      18.2272   9.4231   5.1789   O.3       1 RES1   0.0000
     4 O3      19.0030  12.0786   5.0596   O.3       1 RES1   0.0000
     5 N1      21.5463  10.9251   4.3383   N.2       1 RES1   0.0000
     6 N2      19.5795  10.0443   2.9661   N.2       1 RES1   0.0000
     7 C1      19.6349  13.3247   5.2638   C.3       1 RES1   0.0000
     8 H1A     20.5211  13.3102   4.8015   H         1 RES1   0.0000
     9 C2      18.7853  14.4131   4.6450   C.3       1 RES1   0.0000
    10 H2A     18.6793  14.2395   3.6859   H         1 RES1   0.0000
    11 H2B     19.2216  15.2800   4.7752   H         1 RES1   0.0000
    12 H2C     17.9050  14.4217   5.0730   H         1 RES1   0.0000
    13 C3      19.8631  13.5974   6.7368   C.3       1 RES1   0.0000
    14 H3A     20.3575  12.8502   7.1336   H         1 RES1   0.0000
    15 H3B     18.9993  13.6931   7.1881   H         1 RES1   0.0000
    16 H3C     20.3794  14.4248   6.8388   H         1 RES1   0.0000
    17 C11     21.4970  10.1168   7.1154   C.2       1 RES1   0.0000
    18 C12     21.6001   9.8007   8.4662   C.2       1 RES1   0.0000
    19 H12     20.8436   9.4570   8.9265   H         1 RES1   0.0000
    20 C13     22.7887   9.9776   9.1507   C.2       1 RES1   0.0000
    21 H13     22.8368   9.7596  10.0734   H         1 RES1   0.0000
    22 C14     23.9162  10.4734   8.5025   C.2       1 RES1   0.0000
    23 H14     24.7323  10.5778   8.9750   H         1 RES1   0.0000
    24 C15     23.8373  10.8066   7.1820   C.2       1 RES1   0.0000
    25 H15     24.6053  11.1521   6.7418   H         1 RES1   0.0000
    26 C16     22.6353  10.6454   6.4571   C.2       1 RES1   0.0000
    27 C17     22.6052  11.0008   5.0609   C.2       1 RES1   0.0000
    28 H17     23.4084  11.3064   4.6541   H         1 RES1   0.0000
    29 C18     21.6284  11.2851   2.9146   C.3       1 RES1   0.0000
    30 H18A    22.5681  11.2509   2.6026   H         1 RES1   0.0000
    31 H18B    21.2784  12.1987   2.7682   H         1 RES1   0.0000
    32 C21     17.2291   9.1162   4.3785   C.2       1 RES1   0.0000
    33 C22     16.0578   8.5351   4.9105   C.2       1 RES1   0.0000
    34 H22     16.0241   8.2930   5.8282   H         1 RES1   0.0000
    35 C23     14.9642   8.3196   4.1059   C.2       1 RES1   0.0000
    36 H23     14.1799   7.9380   4.4845   H         1 RES1   0.0000
    37 C24     14.9723   8.6422   2.7511   C.2       1 RES1   0.0000
    38 H24     14.1896   8.5431   2.2210   H         1 RES1   0.0000
    39 C25     16.1389   9.1081   2.2069   C.2       1 RES1   0.0000
    40 H25     16.1756   9.2872   1.2741   H         1 RES1   0.0000
    41 C26     17.2826   9.3295   2.9933   C.2       1 RES1   0.0000
    42 C27     18.5052   9.7031   2.3492   C.2       1 RES1   0.0000
    43 H27     18.5230   9.6978   1.4003   H         1 RES1   0.0000
    44 C28     20.7908  10.2771   2.1726   C.3       1 RES1   0.0000
    45 H28A    20.5504  10.6241   1.2761   H         1 RES1   0.0000
    46 H28B    21.2930   9.4323   2.0575   H         1 RES1   0.0000
    47 Cl1     23.4827  14.3316   6.2355   Cl        2 RES2   0.0000
    48 C4      24.4270  15.4375   5.2588   C.3       2 RES2   0.0000
    49 H4      23.8359  15.9408   4.6945   H         2 RES2   0.0000
    50 Cl1     25.3713  16.5434   6.2355   Cl        2 RES2   0.0000
    51 H4      25.0181  14.9342   4.6945   H         2 RES2   0.0000
@<TRIPOS>BOND
     1     1     2    1
     2     1     3    1
     3     1     4    1
     4     1     5   un
     5     1     6   un
     6     2    17    1
     7     3    32    1
     8     4     7    1
     9     5    27   un
    10     5    29    1
    11     6    42   un
    12     6    44    1
    13     7     8    1
    14     7     9    1
    15     7    13    1
    16     9    10    1
    17     9    11    1
    18     9    12    1
    19    13    14    1
    20    13    15    1
    21    13    16    1
    22    17    18   un
    23    17    26   un
    24    18    19    1
    25    18    20   un
    26    20    21    1
    27    20    22   un
    28    22    23    1
    29    22    24   un
    30    24    25    1
    31    24    26   un
    32    26    27   un
    33    27    28    1
    34    29    30    1
    35    29    31    1
    36    29    44    1
    37    32    33   un
    38    32    41   un
    39    33    34    1
    40    33    35   un
    41    35    36    1
    42    35    37   un
    43    37    38    1
    44    37    39   un
    45    39    40    1
    46    39    41   un
    47    41    42   un
    48    42    43    1
    49    44    45    1
    50    44    46    1
    51    47    48    1
    52    48    49    1
    53    48    50    1
    54    48    51    1
@<TRIPOS>SUBSTRUCTURE
     1 RES1        1 GROUP             0 ****  ****    0  
     2 RES2       47 GROUP             0 ****  ****    0  
@<TRIPOS>CRYSIN
   24.4270   30.8750   10.0956   90.0000   90.0000   90.0000    43     1
